# Supplementary material for: Vascular smooth muscle cells enhance immune/vascular interplay in a 3-cell model of vascular inflammation
Source: Sci Rep. 2023 Sep 23;13:15889. doi: 10.1038/s41598-023-43221-8 (PMC10517978; doi:10.1038/s41598-023-43221-8)
Supplement: Supplementary file 1 — Supplementary Information 1. [file 41598_2023_43221_MOESM1_ESM.xlsx]

## Sheet: All Data
MO/HCAEC		log2FoldChange	-log10Pvalue		MO/HCAEC (LPS)		log2FoldChange	-log10Pvalue		VSMC + HCAEC		log2FoldChange	-log10Pvalue		MO/VSMC + HCAEC		log2FoldChange	-log10Pvalue		MO/VSMC + HCAEC (LPS)		log2FoldChange	-log10Pvalue
	FAM189A2	-1.21609	8.50297			TAP1	2.79726	47.8598			JAK3	1.87879	4.94335			EBI3	3.74452	39.3178			JAK3	4.93139	88.5855
	TBC1D8	-0.4448	6.61085			TYMP	2.96363	46.5168			C1S	2.51023	4.2561			JAK3	4.13767	37.1203			TLR2	8.78126	74.725
	SOCS3	2.43768	6.36735			HLA-C	1.59587	39.503			CRLF1	-2.01016	4.22319			CLEC1A	3.21947	31.4407			EBI3	5.72554	66.7491
	KIT	4.23655	5.76865			LAP3	1.98504	32.0074			MOBP	1.34423	4.13281			OR2I1P	5.84062	23.3458			NFKBIA	2.39633	61.603
	DEPP1	1.95246	5.63047			HLA-B	2.36818	30.4085			MCHR1	5.17417	3.74389			ICAM1	4.24211	22.3568			CLEC1A	3.47772	60.0672
	HS3ST1	-1.10771	5.58132			PARP14	2.56334	25.9549			MALL	-1.19969	3.64285			CCL2	4.07027	18.3522			BIRC3	4.67713	56.0039
	IGFBP4	-0.67764	5.45953			NLRC5	2.10756	24.766			NUPR1	1.57143	3.62717			LRG1	4.47106	17.5531			OAS2	6.12325	51.4075
	ACKR3	2.70222	5.20641			DDX60	2.68193	23.5555			SOX15	-1.20561	3.50689			APOL6	2.52358	16.7912			ICOSLG	3.96937	50.0234
	SMAD6	-1.74254	5.05413			DHX58	2.84081	22.768			PLEKHF1	0.796681	3.48374			STAP2	2.44584	14.9709			ICAM1	6.15588	47.2503
	GSN	-0.44653	4.99131			PHF11	1.70524	22.4537			CXCL2	2.18209	3.48141			TNFRSF4	5.23292	14.701			CXCL3	6.01052	46.0547
	TMEM35A	-1.19466	4.57935			HLA-F	3.23259	22.2773			C3	3.4777	3.44017			VNN1	5.00036	13.8076			LAMB3	4.23799	43.4271
	LYVE1	-0.61172	4.40356			TRIM22	1.44766	21.5756			GSTM4	0.719418	3.43602			CLEC4E	4.86369	13.7043			STAP2	3.82633	43.0746
	STK38L	-0.72717	4.17841			SP100	1.04831	21.5074			RAB3C	1.59568	3.42819			SOD2	3.31146	13.5273			DDX60	3.62081	42.7987
	NLRC5	0.687535	4.17568			HELZ2	3.3739	21.2291			CEBPD	1.56171	3.40057			SOCS3	2.16599	13.3891			IFI6	5.95162	42.2237
	FAM129A	1.16567	4.05346			TAP2	1.59633	20.963			IER3	0.89457	3.35405			HLA-B	1.60011	13.018			HERC6	5.87942	40.925
	HTRA1	-0.45099	4.04612			ADAR	1.30063	20.8006			ANKRD26P1	2.36379	3.29905			SMAD6	-1.83337	12.5976			ISG20	5.14768	40.4584
	CPA3	1.49007	3.95731			SAMHD1	2.95117	19.9694			ADAM28	3.05423	3.27064			TLR2	6.6765	12.4673			BTN2A2	1.97115	39.3505
	VLDLR	0.897841	3.86614			CXCL11	5.22585	19.7244			CLMN	0.933014	3.19459			SLC46A3	1.84517	12.335			TNIP1	3.05215	39.2045
	KIAA1324L	-0.5184	3.84765			GBP1	2.44304	19.5209			SEH1L	-0.452552	3.13165			SLC7A7	2.13925	11.8916			THEMIS2	4.17085	37.9577
	HSPB1	-0.41931	3.80261			IFIH1	3.439	18.8229			SELL	1.80159	3.12976			IL4I1	3.7496	11.786			ACHE	4.34669	37.4609
	PRPS2	0.63229	3.80092			PLSCR1	2.60208	18.4657			CCL23	1.11634	3.10866			C3	6.17439	11.596			HELZ2	3.77306	36.7447
	KLHL42	0.445156	3.68438			DTX3L	2.42313	18.2499			NPTX1	-1.91704	3.04342			RELB	2.31708	11.3736			CSF2	8.89088	35.2886
	CACNG8	-0.66618	3.62208			PPM1K	2.07402	17.8869			GPX3	0.863084	3.02046			KCNJ2	2.60554	11.1405			ANO9	6.69788	34.6641
	DIXDC1	-0.87779	3.54079			PSME1	1.3343	17.6606			EGR1	-2.1961	3.00098			CTSS	2.92232	10.9352			TNFRSF4	6.50852	34.625
	FSD1L	-0.71235	3.48556			ISG20	3.18602	16.7334			SRPX2	0.576009	2.99392			P2RY6	3.94543	10.871			CCL2	5.74832	34.3424
	CASP7	0.419677	3.48538			IRF7	2.78168	16.6079			EPHA2	-0.378061	2.92291			NFKB2	2.27601	10.632			CCL20	7.59962	34.2136
	ITGA11	-0.7105	3.48185			GSDMD	1.22822	16.4789			AC016957.2	1.62249	2.86637			ASPHD1	2.39998	10.6267			GPR137	1.41469	33.9686
	AL136985.3	-0.50401	3.46581			FBXO6	2.28931	16.1836			VDR	1.00811	2.81458			CSF1	2.03736	10.6014			HLA-B	3.63163	33.5803
	OSMR	1.06751	3.41141			MYD88	1.3537	16.1095			TRPS1	3.42574	2.80753			ANKRD33	3.02706	10.5183			IFI44	4.22214	32.7666
	AC019069.1	0.767139	3.40298			IFIT5	2.49403	15.466			VSIG1	-0.880237	2.72621			SMAD7	-1.56404	10.4237			PRKACB	-2.34423	32.3191
	OSR1	4.03569	3.38681			PSMB9	3.90231	15.2632			SNORA22B	-3.55253	2.71155			GDF6	-2.90015	10.2838			HLA-F	6.20351	32.2058
	STK32B	1.06221	3.38542			EIF2AK2	1.68657	15.1284			DOC2B	2.0561	2.66664			CCL20	3.83756	10.2333			LTB	7.01097	32.1118
	EXOC3L2	-1.48503	3.37821			HERC6	3.9973	15.1189			CASP1	0.864915	2.65524			HLA-A	1.28564	9.94845			RELB	3.33354	31.8701
	CSF2RB	0.991157	3.36236			PSMB8	1.97729	14.674			SLC16A6	1.36044	2.64119			RHBDF2	1.81716	9.82127			XAF1	7.03671	30.7412
	SLC27A3	-0.49213	3.33626			CEBPB	1.16588	14.6141			KCNMA1	-1.94445	2.64012			PLA2G4C	3.03804	9.8131			TRAF1	4.09929	30.721
	ID2	-1.48158	3.31922			TRIM14	2.59886	14.3525			AC107959.2	3.18717	2.63356			ENC1	-1.83706	9.75928			BCL6	2.19307	30.6903
	LURAP1L	1.9556	3.31467			C19orf66	1.95677	14.2047			CPA3	1.55578	2.6251			POU2F2	4.24984	9.74456			C2CD4A	7.06198	30.5916
	PHLDB2	0.502549	3.27783			APOL1	2.88251	13.937			NR4A3	-3.37479	2.60161			BIRC3	2.53665	9.71851			SOD2	6.0473	30.5896
	ARL4C	1.39183	3.27642			KIAA1755	2.5825	13.83			LRG1	1.73185	2.59679			HLA-F	1.86676	9.68155			OAS3	5.32308	30.4515
	TMEM154	0.895078	3.23875			MBP	1.1491	13.3297			SELENOM	1.17268	2.52705			ROBO1	1.08169	9.65386			TAP1	4.025	29.6669
	ATOH8	-0.72882	3.22596			CXCL1	2.11741	13.306			ADGRB2	1.16016	2.4968			HTR1B	-3.08874	9.51896			RNASEL	2.35835	29.5649
	ALDH1B1	0.374753	3.15959			N4BP1	0.985529	13.2271			LY96	0.715434	2.49391			AL442638.1	4.87859	9.3498			TIFA	2.62267	29.4822
	PAQR4	0.59348	3.15592			OAS3	3.97173	13.0313			LINC01985	0.99475	2.4671			MIR3142HG	4.77228	9.3109			LIPG	3.21891	28.8075
	LFNG	-1.13447	3.11337			ANKFY1	0.791635	12.9886			AC211476.1	4.21461	2.46304			ICOSLG	2.4392	9.17412			SUSD6	1.745	28.7895
	TOM1	-0.39172	3.09896			APOL6	2.84184	12.7937			PRSS3	-1.76485	2.45371			CXCL2	2.95225	9.15065			C3	7.3112	28.7067
	PTBP1	0.234278	3.07219			IL15RA	1.16601	12.6916			TNFSF15	1.3064	2.44424			SP6	3.77735	9.09638			GBP4	8.29871	28.5677
	KLK10	-2.44064	3.0682			GCH1	2.40495	12.6913			FERMT1	-1.9334	2.39827			LINC01215	6.23463	9.0455			NFKB2	2.87584	28.1777
	GEMIN5	0.341848	3.06709			THEMIS2	2.35361	12.6024			PRKCG	-2.86621	2.39823			CTHRC1	2.32962	8.84399			KCNC4	-1.68823	28.1369
	SUV39H2	0.542425	3.06683			IFI44	3.32453	12.3385			DRICH1	2.55436	2.39209			TAPBP	1.26217	8.82116			DSP	6.26244	27.4955
	MMRN1	-0.4729	3.04125			SAMD9L	2.55831	12.3015			PLA1A	1.13786	2.37847			GPR137	0.847046	8.82009			IRF2	1.56506	27.3095
	STC1	5.34493	3.01384			LAMP3	1.1215	12.2748			XXYLT1-AS2	0.534478	2.37536			ITGB4	-2.03599	8.8187			NFKB1	1.37319	27.2137
	EGR3	6.38355	3.00386			DANCR	-1.0665	12.0971			CSF1	0.766402	2.3646			TAP1	1.74928	8.80544			APOL6	4.92037	26.4824
	TSC22D1	-0.30689	2.98715			AL445490.1	4.17386	12.014			SOD2	1.58389	2.35197			PTCRA	4.42993	8.76962			CTSS	5.24159	26.4725
	LINC01786	-1.94521	2.98676			C11orf95	-0.59925	11.3751			EBI3	1.11227	2.34367			SLC2A3	1.31171	8.59534			SLC7A2	4.83845	26.3465
	ITGA10	-0.71749	2.97201			BATF2	4.09999	11.2124			CSF2	3.05967	2.33883			RNASEL	1.76725	8.59409			IFI27	3.20947	26.3393
	HK2	0.873113	2.96607			IFI35	3.52817	11.161			TNFRSF10A	-0.461955	2.32509			LAMB3	2.95746	8.53405			CTHRC1	3.46485	26.2899
	KLHL2	0.438357	2.95766			CD47	1.12129	11.09			AGFG2	0.625957	2.30868			FLOT1	-1.42276	8.42622			HLA-A	2.77718	26.2217
	MANSC1	-0.33179	2.95548			PSME2	1.43574	11.0119			NBPF25P	-1.24309	2.29776			IER3	1.61471	8.37851			VNN1	5.55189	25.9332
	POSTN	-0.60803	2.9394			LY6E	1.93767	10.7953			APOL1	0.733357	2.28487			ABCG1	2.44383	8.35937			ITGB4	-3.06821	25.7616
	GRM2	4.93801	2.93899			ZBTB42	1.18727	10.7936			CDK20	0.72681	2.27701			C1S	5.73538	8.3517			LRG1	5.92028	25.6502
	NPR1	-0.81542	2.93638			PARP9	2.80334	10.7165			ADAP1	1.15049	2.26556			TNIP1	1.79283	8.25202			IRF1	3.40989	25.1588
	CACNB1	-0.529	2.92417			ISG15	3.85913	10.661			LRRC15	-2.66819	2.26282			THEMIS2	2.72454	8.18125			C1S	8.82077	24.7519
	CTH	1.07774	2.92208			TMEM140	1.35042	10.3467			TMEM121	0.867361	2.25472			KCNE3	5.30125	8.17223			MX1	6.51555	24.1215
	RFWD3	0.305034	2.90487			B2M	0.933467	10.343			AC089999.2	2.18002	2.25065			NLGN4Y	5.5072	8.14183			SP6	5.09418	23.4125
	NHLRC4	-1.73568	2.89415			SLC15A3	4.05483	10.3397			OCEL1	0.518573	2.23692			SLC16A6	1.85441	8.11107			LURAP1L	2.92448	23.3414
	COL3A1	-1.37354	2.87586			RNASEL	1.53678	10.328			SGO2	-0.923382	2.23336			CENPA	-2.45895	8.05561			OR2I1P	9.46473	23.2662
	UNC5B	2.69354	2.87121			RBCK1	0.836395	10.2993			SLC7A8	1.07764	2.21446			CD83	2.71676	8.05006			IL4I1	5.53527	22.5941
	ENDOD1	-0.54528	2.83893			SP110	2.41708	10.1072			AC010255.1	4.57631	2.2053			NFKBIA	1.24687	8.01289			IER3	2.39598	22.3113
	PFAS	0.311969	2.82181			CHMP5	0.976703	10.0934			DYRK4	0.586275	2.20241			SBNO2	1.13162	7.94096			IFIH1	5.1779	22.1898
	GDF3	-2.13963	2.79639			PLA1A	1.02144	9.97633			LDLR	-0.836998	2.16295			COL17A1	-2.1976	7.91427			SBNO2	1.40642	22.0562
	ARHGAP27P1-BPTFP1-KPNA2P3	-0.74278	2.79218			IFI6	4.00197	9.81384			MAPRE3	0.661329	2.16046			CCDC190	-3.16307	7.89426			AC083837.2	9.90801	22.0063
	ZNF704	-0.922	2.78242			ODF3B	3.38301	9.76638			APOE	1.08541	2.15468			DIXDC1	-1.3628	7.89369			HIF1A	1.24202	21.9771
	PKD1P1	-0.98275	2.7492			PHLDB2	0.655459	9.64589			SERBP1P5	-0.511862	2.1392			ADAP1	2.40647	7.87478			CLEC4E	7.78854	21.967
	HMCN1	-0.4681	2.73363			STAT2	1.84669	9.52066			HMGCR	-0.426103	2.13902			LINC02185	5.37062	7.822			KIAA1217	4.98081	21.8954
	AL033384.2	-3.242	2.72933			PMAIP1	1.82235	9.49684			AC005899.6	2.74444	2.12872			HGF	6.10838	7.75292			PARP10	4.03811	21.8009
	ACKR1	1.46183	2.72372			NNMT	0.938882	9.47081			FAP	2.42646	2.12699			CXCL5	3.38256	7.74345			DANCR	-1.71385	21.4369
	PRPS1	0.321666	2.70338			ETV7	4.70719	9.44795			SLC7A7	0.77285	2.12558			IL27RA	3.00303	7.72396			CXCL2	4.87082	21.3968
	CACNG6	-0.64841	2.70011			AC009950.1	3.17191	9.42167			GEM	-2.56192	2.10973			IL1RAPL1	-2.59663	7.68835			AL445490.1	5.87252	21.2289
	SLC30A3	-2.02297	2.69879			DDX58	2.59034	9.3305			SMC2	-0.717475	2.10782			AC003092.1	6.22552	7.6875			XPC	1.06826	21.1215
	ZBTB42	0.634265	2.67148			C1R	4.26162	9.31707			SMAD6	-0.683569	2.09821			ANKRD26P1	4.46832	7.68477			CSF1	3.39521	20.6416
	LINC00323	2.22792	2.6694			SQOR	0.814423	9.30224			MT2P1	2.05348	2.08117			LURAP1L	1.6679	7.65228			IRF7	3.15538	20.638
	USP19	0.31146	2.6527			DNAJA1	0.73322	9.27689			RNASE6	2.50059	2.07879			BX679664.3	-0.71797	7.64426			KSR2	-3.36323	20.582
	ITGA6	-0.89124	2.64139			BST2	4.0929	9.22915			AC009299.2	0.898025	2.0784			GRAMD2B	1.79057	7.56687			CHMP5	1.15244	20.3382
	FGD6	-0.48285	2.62383			SLC25A28	1.295	9.21664			OTUD6B	-0.450118	2.07397			GPR68	2.89892	7.56597			SLFN5	2.38474	20.2772
	PHACTR1	0.985007	2.61876			EPSTI1	4.49915	9.11254			EFNA4	0.67468	2.07118			IKBKE	0.726269	7.56245			NUAK2	3.87949	20.1407
	JAK3	3.25568	2.61169			APOL2	1.16351	9.07686			HMMR	-1.18737	2.06989			CNR1	-3.37137	7.5605			PPM1K	2.30604	20.133
	PTPRB	-0.37335	2.5999			PSMB10	1.5893	9.06342			LRRC19	3.12268	2.06311			PLK1	-2.64777	7.50667			ZC3H12A	2.27478	20.0752
	NOLC1	0.366384	2.59934			EXOC3L2	-2.60387	8.99999			ASPM	-1.19449	2.0578			LTB	2.81412	7.48323			BST2	8.0613	20.0528
	DNAJC28	-1.34405	2.59924			GRINA	1.02756	8.89821			ACADS	0.728058	2.0434			SLCO4A1	2.05954	7.45524			MRGPRX3	10.4273	20.027
	AQP1	-2.84462	2.57204			OAS2	4.36988	8.67555			CXCL12	-2.15042	2.02338			ARHGAP25	1.80096	7.43741			ROBO1	2.23305	19.9475
	AL132780.5	-3.86501	2.56324			ZNFX1	1.15453	8.6647			KIF14	-0.976989	2.01862			TMEM132A	2.02962	7.41795			NKX3-1	3.54339	19.6946
	DDIAS	0.582105	2.56153			HES4	1.45234	8.58532			KIF20A	-1.15133	2.0141			IRF1	1.2706	7.4176			PDXK	1.38862	19.4881
	AGPAT4-IT1	-1.34922	2.555			IFITM3	1.27842	8.52275			ITGA6	-0.72555	2.01239			BTN2A2	1.05007	7.38302			TAPBP	2.2265	19.4477
	DCUN1D3	0.529189	2.53782			PARP10	2.41833	8.48472			KCNE3	2.353	2.01008			SAPCD2	-2.27448	7.37443			HLA-C	2.67092	19.2493
	SERPINE2	1.36019	2.51509			IFIT3	4.18255	8.17041			SPECC1	0.34695	2.00972			NUAK2	3.16887	7.33076			SAMHD1	3.60289	19.228
	RIOX1	0.408186	2.50579			PML	0.957705	8.15945			ABCA4	0.62426	2.00708			BCL6	1.44557	7.28974			ADAP1	3.87681	19.2007
	AC060766.4	-1.09928	2.50233			MX1	4.35462	8.03201			AC079880.1	1.95548	2.0066			ANKRD50	-0.94983	7.27348			IL6	4.7425	19.1058
	NSFP1	3.61216	2.49601			TRIM69	1.97751	7.96662			NCAPD2	-0.709611	2.0034			TIFA	1.14075	7.24452			CD74	4.73469	19.0529
	ADAMTS3	2.39796	2.48521			HS3ST1	-1.3799	7.94157			C19orf81	1.201	2.00224			GNG12	-1.39419	7.18712			APBA3	1.16358	19.052
	BACE1	-0.32777	2.4767			CXCL10	4.27479	7.88526			PTMA	-0.271247	1.98514			ABCA4	1.55822	7.17335			PARP14	3.81736	18.9646
	NUP214	0.231628	2.47394			RTP4	4.24243	7.79472			TMEM217	0.733544	1.97644			AC016957.2	2.7565	7.15469			PHF11	1.89083	18.7882
	ERRFI1	-0.58703	2.4667			GSN	-0.54427	7.77968			GPR143	0.752857	1.97528			KIAA1217	3.59191	7.13219			ETV7	6.27073	18.6796
	AC005180.2	-4.48629	2.46192			BTN3A1	1.45604	7.75145			MIR3189	1.62759	1.97345			CCNB2	-2.564	7.12991			BISPR	4.16806	18.614
	SNTB1	3.58886	2.46176			HERC5	3.57614	7.72562			AKR1C2	0.943994	1.97267			DSE	2.07355	7.1229			ISG15	4.94375	18.5035
	ENTPD8	-2.40842	2.4588			CFB	4.33746	7.69923			ZC3H4	-0.376947	1.97042			IFIH1	2.06162	7.08609			SLC15A3	7.53461	18.4352
	EMCN	-0.78651	2.45611			TRAFD1	0.753559	7.64761			WDR78	0.67197	1.96936			TRAF1	2.40053	7.0789			FLOT1	-1.78008	18.3978
	CFAP161	1.75163	2.45105			UBA7	1.53579	7.5886			ARHGDIG	1.14155	1.96753			ASPM	-2.9425	7.00772			PSMB9	6.17189	18.3625
	AP001505.1	0.917312	2.45094			HLA-E	0.643838	7.56605			MST1L	1.66834	1.9659			RCAN1	1.46222	7.00704			PARP8	5.41555	18.3359
	SH3BP5	0.782146	2.44904			UNC93B1	1.94572	7.40832			PDIA2	1.13751	1.96562			CSF2	5.71102	6.98502			C1QTNF1	5.66092	18.3308
	PLGLB1	-3.11962	2.44716			AC099343.3	2.0401	7.36334			CENPF	-0.988886	1.96556			CEP55	-2.9278	6.96999			DSE	2.7306	18.2722
	RAB3IL1	1.12718	2.44666			TRIM21	1.98192	7.30003			ABCA13	-2.78227	1.96219			CDC20	-3.31007	6.92977			CCDC190	-4.54479	18.2298
	COL9A3	-1.41407	2.44038			STRIP2	1.10738	7.20372			BTG3-AS1	1.13532	1.9567			SLC2A6	1.5068	6.80521			DHX58	3.74005	18.2
	GPRASP1	-1.03009	2.43344			XAF1	4.28756	7.1329			HMGB1P5	-0.492201	1.95416			JUNB	2.36635	6.78308			AF117829.1	2.50908	18.1991
	SEMA7A	3.99513	2.42993			CRYBG1	0.915805	7.07065			HTRA4	3.44494	1.95053			KIF14	-1.87537	6.75806			LGALS3BP	5.91197	18.1298
	RBM24	1.45387	2.41777			CLEC2D	1.49282	7.03723			F3	-2.12142	1.94952			MYO7B	-2.55183	6.75359			AMPD3	4.24918	18.0825
	AL590652.1	-2.65551	2.41771			CTSS	2.90348	7.0022			TMEM38A	0.459923	1.94209			HEY2	-2.17743	6.75184			TCIM	3.04432	17.8958
	NUDT14	-0.3114	2.41374			DSP	3.778	6.99379			AC127537.1	2.82778	1.94051			TCEA1	-0.71724	6.73622			JUNB	3.34815	17.8664
	MIXL1	2.08192	2.39669			CXCL8	3.27165	6.92766			ZMYND15	1.45252	1.93795			SUSD6	1.17678	6.72896			SELE	9.16609	17.8119
	NSUN5	1.3169	2.3891			STK38L	-0.79535	6.92756			GPSM2	-0.624547	1.93378			COLGALT1	1.57769	6.71752			MIR3142HG	5.59987	17.6148
	AHRR	-0.59849	2.38422			ATP6V1B2	0.445611	6.85275			AL358472.4	0.893681	1.92173			LIMD2	1.37881	6.71735			PMAIP1	2.11034	17.5926
	ITPRIPL1	1.09026	2.38158			PLEKHA4	1.26646	6.79009			GRM7	4.08538	1.91858			GBP4	3.60964	6.71666			MAFF	1.64312	17.4137
	BGN	-0.41499	2.37612			ACKR3	3.38705	6.77453			NOS3	-0.51091	1.91549			CXCL3	3.06502	6.67835			IFNGR2	1.47969	17.3539
	USP54	0.702538	2.3712			AL137186.2	1.47347	6.7687			CIDEA	1.55464	1.91124			MGST2	1.56355	6.67567			CEP55	-4.41939	17.2736
	TANC1	-0.26595	2.36635			MOB3C	1.23584	6.68213			PIGZ	0.443512	1.90972			KSR2	-1.95198	6.67561			SLC2A6	2.04845	17.2224
	REEP1	-2.01766	2.36581			OAS1	3.03741	6.62723			HES4	1.07268	1.90743			GTSE1	-2.49628	6.67012			PLK1	-3.69723	17.222
	DCK	0.410905	2.35134			ERAP2	0.863763	6.62095			ZNF546	0.559746	1.90413			KIF20A	-2.98706	6.66481			C2CD4B	5.17112	17.1925
	KIAA1755	1.62214	2.33598			SLC27A3	-1.0016	6.60816			SGO1	-1.07904	1.90254			PIMREG	-2.55196	6.62836			TUT1	1.24552	17.1743
	BCL2	2.37133	2.3234			SLFN5	1.34276	6.54595			CENPJ	-0.592239	1.8961			LINC01776	-2.53771	6.62604			MSC	9.2603	17.1594
	RNASEL	0.920999	2.32129			CHSY1	0.535694	6.54357			TCF3P1	-3.20356	1.88957			TNFRSF11A	-2.35564	6.6221			CX3CL1	8.94173	17.1141
	ELMOD1	-1.36669	2.3209			VLDLR	1.17147	6.53637			CIP2A	-0.783063	1.88083			S100A3	1.96131	6.60888			ASPM	-4.30437	17.0407
	CD34	1.00203	2.31781			TAPBP	1.2111	6.41834			SYT3	0.804323	1.87911			CEMIP	1.69411	6.52549			SAT1	2.29681	16.9979
	AL159978.1	-3.96608	2.31352			IL23A	2.91615	6.41508			PSG4	0.850568	1.87855			TMC6	2.02779	6.50713			AL442638.1	6.04161	16.992
	CFAP46	0.754859	2.31331			AP001610.1	5.72309	6.35592			ACOT1	0.985322	1.87796			RAB7B	5.11941	6.49717			PLEKHA4	2.97552	16.9889
	CRY1	0.378373	2.30166			DDX60L	1.89473	6.33603			FP565260.1	-0.464841	1.87646			RUNX1T1	-1.89931	6.49496			P2RY6	4.79537	16.9122
	AC025188.1	2.69374	2.29858			SMAD6	-1.97999	6.33361			COL17A1	-0.903431	1.8757			PPFIA3	1.09434	6.49003			ANLN	-4.11831	16.7967
	MID1IP1	0.39321	2.29812			IFI16	0.891372	6.31655			WDR43	-0.50036	1.87544			CHAC1	2.24606	6.47298			CSF3	7.6117	16.7877
	GNG2	4.15073	2.29162			TBC1D8	-0.74609	6.31009			PRXL2A	0.356341	1.87421			ARHGAP11A	-2.11076	6.46695			FGF5	3.15844	16.6536
	HNRNPF	0.375781	2.2904			CASP7	0.983736	6.29387			LINC02080	2.0633	1.87311			CNTNAP1	1.15726	6.46443			RHBDF2	2.15206	16.5695
	MR1	-0.86326	2.29006			STAT1	2.09392	6.25631			EXOC3L1	-1.30252	1.87267			CKS1B	-2.08566	6.44513			GTSE1	-3.63925	16.5553
	IPO5	0.237092	2.28236			ERAP1	1.01555	6.21469			ZNF547	0.599905	1.86883			AMPD3	3.13514	6.39395			KIAA1755	3.06499	16.5223
	PMAIP1	1.10152	2.27403			TMEM35A	-1.35391	6.21312			PDE6A	1.93053	1.86531			AREG	2.35907	6.39369			SAMD9	3.21028	16.4985
	ZMAT1	-0.73329	2.26554			RNF213	2.54517	6.21288			ARHGAP11A	-0.933634	1.86392			KIF18A	-2.43172	6.3697			GTPBP2	1.12916	16.4737
	ABCA10	-1.22356	2.25372			IFIT2	2.87095	6.1978			SMAD7	-0.593834	1.86347			TRIP13	-2.01717	6.35698			NLRC5	1.90197	16.3834
	COL21A1	-0.92601	2.25065			MYCBP2	0.545316	6.17917			DHX9	-0.373451	1.86325			INSR	3.30947	6.32968			HTR1B	-4.05546	16.3132
	CCDC137	0.332926	2.24905			CYREN	0.852298	6.15484			AC002480.1	0.533159	1.85898			MSX1	2.74744	6.31009			DLGAP5	-3.3537	16.2827
	PPAT	0.30442	2.24655			GTPBP1	0.569534	6.13123			NDUFA1	0.547723	1.85896			IL6	2.15571	6.30698			ABCG1	3.16215	16.2793
	AC009120.3	-1.84662	2.24627			UBE2L6	3.09469	6.12239			MPRIP	-0.32188	1.85807			NEK2	-3.05375	6.30087			DTX3L	2.99513	16.236
	UBE2Q2P1	-0.62396	2.24484			TRIM26	0.508324	6.11287			MSRB2	0.735066	1.85502			ERAP1	0.797195	6.26629			UBE2L6	4.96904	16.2305
	AP000866.2	-0.4078	2.2416			SAMD9	2.60388	5.91948			FOXM1	-0.893719	1.85076			AC072022.2	2.46345	6.23894			FAM83D	-3.72015	16.2016
	VWA5A	0.535683	2.24019			AGRN	0.96975	5.91426			KIF20B	-1.03945	1.84964			BUB1	-2.64425	6.23782			DOC2B	4.11579	16.1099
	P2RY6	2.87084	2.23987			NMI	1.43078	5.90836			PER2	-0.704909	1.84583			EMILIN2	1.75177	6.23604			SLC41A1	2.44401	16.0828
	PPL	-2.12058	2.23215			ACO1	-0.69707	5.86902			AC092171.3	0.845945	1.84317			NCAPH	-2.50346	6.23105			STARD10	2.0427	16.0331
	AC098614.1	1.81656	2.22531			MOCOS	1.07961	5.85092			DHRS12	0.591623	1.84176			CCNB1	-2.46207	6.22562			RNF175	8.07614	16.0071
	DNASE1L2	-1.57417	2.22432			MOV10	1.05744	5.84919			CWC22	-0.328076	1.8404			FOXC2	-1.91927	6.22233			CSF2RB	2.30415	16.0005
	AC010519.1	-2.79385	2.22246			CXCL16	1.06822	5.72917			ZNF491	0.680721	1.83486			FOXM1	-2.28652	6.20122			NUF2	-4.07813	15.992
	EXD3	-0.38047	2.22014			XRN1	0.756119	5.71458			MAP3K8	0.91151	1.83441			DEPDC1	-2.9064	6.19131			ASPHD1	2.81085	15.9048
	SNRPA1	0.419618	2.21432			GPATCH11	-0.68324	5.67548			AL020997.1	-2.37812	1.83137			ANLN	-2.81716	6.19038			RIPK2	2.46206	15.8044
	JAG2	-0.52565	2.21359			BTN3A2	0.966589	5.66415			BRPF1	-0.353383	1.82919			GPSM2	-1.3506	6.18358			TOP2A	-4.01682	15.724
	SERPINB1	0.507638	2.20745			RNF19B	0.722045	5.6287			RARRES3	1.75806	1.8182			B4GALT1	1.0176	6.18087			PDZD2	1.82139	15.6546
	AL357673.2	-4.0617	2.20435			LGALS8	0.492988	5.58994			CTCF	-0.234174	1.81499			TNRC6C-AS1	2.13676	6.17271			MKI67	-3.8059	15.6158
	AC026356.1	1.11247	2.20109			HINT3	0.558305	5.53094			ADGRG4	1.70387	1.81212			RNF152	-1.21568	6.14834			TNFAIP8	2.4076	15.5854
	AC073349.2	-2.27503	2.19801			USP19	0.458293	5.52923			HMGA2	-0.62905	1.80808			LAYN	3.65607	6.1448			TAPBPL	1.62684	15.5837
	CCDC136	1.33907	2.19623			LRG1	3.94309	5.52191			AC024257.3	2.68069	1.80769			NCAPD2	-1.35654	6.13243			PARP9	3.60118	15.562
	OGFR-AS1	-1.41154	2.19263			GTPBP2	0.800604	5.49965			LRRC29	0.937388	1.80379			TOX	-3.10988	6.12368			ODF3B	4.28254	15.5064
	CXCR4	3.70845	2.18845			STARD8	-0.8031	5.46274			ATP8B5P	-1.49128	1.79717			AL162727.1	2.56972	6.1083			KIF20B	-3.67557	15.447
	SNORA22B	3.66493	2.1865			C19orf71	0.838428	5.4219			AL050327.1	-2.95416	1.7937			PHF19	-1.90954	6.10466			LY6E	2.62139	15.3666
	AL022328.2	-0.85414	2.18567			CNDP2	0.653043	5.41863			FAM111A-DT	0.589695	1.79308			RACGAP1	-1.93704	6.09879			POU2F2	4.59887	15.3048
	AL365205.1	-1.24304	2.18287			AC132812.1	-0.83004	5.41386			CRYBB3	1.46158	1.79111			STK24	-0.53892	6.06443			TNFRSF9	5.35522	15.1901
	LEO1	0.30153	2.17996			CXCL2	3.45155	5.39985			LINC00211	1.13836	1.78994			RNF175	5.8782	6.04999			PITPNM3	-3.13321	15.1776
	MAT2A	0.380881	2.17831			TRIM56	0.808368	5.36288			TSPAN7	0.944945	1.78814			ITGB8	-0.78925	6.04104			SLCO4A1	3.00644	15.1559
	SSPO	-1.1732	2.17806			VCAM1	2.6135	5.34986			FAM167B	1.26946	1.78617			PRKACB	-1.40173	6.03862			SKA3	-4.14111	15.1208
	IQCA1	1.37212	2.17804			TTC39A	2.48744	5.33511			KLF10	-0.486682	1.78412			ABCG2	-2.58455	6.03683			IQGAP3	-3.70908	15.1183
	PHLDA1	0.472411	2.17589			DEPP1	2.38048	5.2961			AL031432.5	-3.1578	1.78337			B3GNT7	2.62422	6.0182			IFITM1	8.07686	15.0861
	PDCD4-AS1	-1.31684	2.17306			TRANK1	1.42267	5.19796			AC144652.1	-1.22689	1.78289			LCP2	6.76204	6.01653			SPATA6L	2.47748	15.0765
	MPL	-3.32616	2.16212			GBP5	4.52135	5.17886			AL450992.2	1.08817	1.77999			IL32	1.95636	6.01094			GRAMD2B	2.37527	15.0734
	C11orf95	-0.3018	2.15954			OPTN	0.978813	5.16981			CTSV	-1.17411	1.77785			PARP8	4.20093	6.00082			PHF19	-2.80425	15.0587
	TCF7	1.19272	2.15537			GSAP	0.904408	5.13905			AC012640.4	4.03446	1.77509			CENPE	-2.17872	5.98404			IFIT5	2.84085	15.0513
	A2M	2.28086	2.14956			CMTR1	0.895395	5.12215			AC019097.1	-1.07738	1.77456			CSF2RB	1.01681	5.98397			CDCA8	-3.51032	15.0485
	HOXB-AS1	-0.62936	2.14314			AQP1	-4.57782	5.10057			AC007663.1	3.21189	1.77337			KIF20B	-2.46658	5.98234			ANKRD50	-1.04927	15.0033
	ACSL3	0.329005	2.1431			SOCS3	2.45876	5.0799			AL080317.2	1.5549	1.77134			KIF4A	-2.6557	5.97354			LINC01215	7.60177	14.9853
	C5orf63	0.699059	2.14026			CXCL6	3.70235	5.04854			CDC42EP5	1.06884	1.77095			CKAP2L	-2.4978	5.93661			ZMYND15	3.44374	14.9705
	CXCL2	1.64812	2.13379			CASP4	0.599802	5.02808			RPIA	-0.430253	1.76598			RIPK2	0.794244	5.93591			NET1	-1.23617	14.9413
	BZW1	0.205102	2.13265			CSF3	3.74458	4.99529			TFAM	-0.380883	1.76285			SOX7	1.30288	5.91665			PLA2G4C	3.53808	14.9321
	STAG3	-0.87191	2.13157			PSMB8-AS1	2.35621	4.99064			LINC02535	-1.04766	1.7615			KIF18B	-2.5886	5.89063			KIFC1	-3.22639	14.9255
	ETV4	0.818309	2.12761			SLC38A2	0.532931	4.97917			AC114811.2	-1.03076	1.75895			RALGPS2	-1.32929	5.88193			ERAP1	1.76612	14.9211
	RPL23AP42	-0.86817	2.12734			CYP1A1	-1.35848	4.9505			ZBTB2	-0.544308	1.75488			CENPN	-1.43683	5.87655			CXCL5	6.44084	14.91
	OSBPL10	0.416446	2.12651			ADAM28	5.3495	4.94689			AC104779.1	-2.76635	1.75029			LINC01145	3.29563	5.87397			ACSL5	2.38836	14.8679
	PRDM1	4.36845	2.12584			PNPT1	1.3879	4.9214			KIAA1755	0.656087	1.75019			CCNA2	-2.58614	5.85641			CD83	3.64052	14.8571
	RCAN1	1.06294	2.12577			TRADD	0.510233	4.90656			RASAL3	2.02641	1.74736			KIF11	-2.38552	5.85613			RND1	5.11641	14.8495
	DPP4	0.55303	2.11508			FAM129A	1.57898	4.90011			AC022431.1	2.22172	1.7468			FAM83D	-2.41007	5.85456			TANK	1.33582	14.843
	AP1G2	-0.48927	2.11329			IL6	2.70928	4.86637			HDAC11	0.593565	1.74598			CD40	2.87791	5.85247			IFI35	4.30581	14.8095
	RCBTB2	-0.39843	2.11253			AC116366.1	1.8736	4.83523			SPRN	0.866196	1.74073			SLC12A2	2.81889	5.84565			RACGAP1	-2.70365	14.7969
	LRG1	2.48917	2.1117			ANKH	-0.50502	4.76411			HSD3B7	0.928606	1.73968			DLGAP5	-2.12783	5.83981			PRICKLE1	-3.21602	14.7296
	CLGN	2.75436	2.11054			IDO1	4.77282	4.73369			HNRNPR	-0.348423	1.73961			DDR1	1.04645	5.82405			SAPCD2	-2.94752	14.7077
	SHC4	2.55265	2.10688			CSF2RB	1.81052	4.72867			MPP2	0.908789	1.73459			CCNO	1.3302	5.79268			CDC20	-4.52353	14.6441
	LRRC1	-0.91663	2.10668			IFI27	2.65869	4.72728			AL021997.1	3.3658	1.73437			NAMPTP1	0.93045	5.78301			KLF3	1.27694	14.6165
	PDGFRB	-3.15276	2.10198			ARL4C	1.11511	4.67571			CYCSP10	2.66908	1.73314			SEMA7A	6.12422	5.76889			PIMREG	-3.97162	14.5276
	HECTD2	-0.37831	2.10193			TDRD7	1.15764	4.65627			AC093535.2	1.28584	1.73244			PXDN	1.634	5.75968			ERO1B	1.68156	14.503
	FAM168A	-0.32194	2.09768			NBN	1.00943	4.64847			CCNA1	-1.51901	1.73237			ANKRD30BP3	2.26932	5.75752			TYMP	3.72626	14.4604
	AC006504.1	2.10634	2.09609			BTC	4.50351	4.61884			TNS1	-0.37158	1.7317			TPX2	-2.17522	5.75489			KIF2C	-3.20595	14.4235
	POM121B	1.57936	2.09268			LFNG	-1.54776	4.6159			PITPNM2-AS1	-3.24954	1.73164			PRKAG2	-0.9972	5.73476			HIVEP2	2.26674	14.3641
	TAGLN3	4.75879	2.09211			HCP5	2.90453	4.58882			RAD21	-0.460659	1.73003			PRR11	-1.8871	5.72828			CKAP2L	-3.53473	14.3628
	AL050343.1	-1.27242	2.09204			DNPEP	0.600516	4.58805			AL627389.1	3.44759	1.72489			MKI67	-2.49846	5.71586			SOCS3	2.10777	14.2864
	NPTX1	-2.05576	2.0919			LURAP1L	1.98235	4.5671			NEURL1B	-1.1243	1.72412			ETS2	2.07628	5.69752			LGALS9	4.32176	14.2769
	AC132812.1	-0.53687	2.08828			NUB1	0.452243	4.54773			AC018529.1	2.71609	1.72106			KNL1	-2.11216	5.65732			ST6GALNAC3	-1.92828	14.2533
	INSR	1.62406	2.08696			PATL1	0.973763	4.5347			CCDC18	-0.678599	1.72058			TOP2A	-2.61402	5.65035			SLC46A3	2.03977	14.233
	EPHX4	1.56915	2.08112			ELF1	0.437007	4.52305			BX539320.1	1.92571	1.71779			SGO2	-1.70638	5.6429			NINJ1	1.92036	14.2168
	ZSWIM5	-1.63174	2.0768			CYP27A1	0.643849	4.51219			CFI	1.14903	1.71365			BUB1B	-2.35236	5.64164			KIF18B	-4.01112	14.2037
	PCDH19	1.86898	2.07609			MAP3K5	0.744791	4.49382			AC012645.4	1.39614	1.71342			C2CD4A	5.44559	5.64122			NEK2	-4.42474	14.1391
	FBF1	-0.76948	2.07483			GBP3	1.34754	4.48266			PPFIA3	0.82606	1.71318			ERO1B	0.968268	5.63995			KNL1	-3.1218	14.1353
	AC005077.4	-4.64797	2.06902			CCR10	1.33495	4.4812			TAPBP	0.486841	1.71017			MAP3K8	1.61328	5.61166			CCNA2	-3.71344	14.083
	AC138356.1	-2.59334	2.06661			H1F0	0.621222	4.4335			DDX21	-0.64591	1.70969			CEBPD	2.14214	5.56849			KCNE3	5.82024	14.0799
	KCNE3	3.54947	2.06598			SH3RF3	0.674484	4.42363			CACNB2	-1.33381	1.70723			KCNJ2-AS1	1.78973	5.56721			PLSCR1	2.77198	14.0414
	FASTKD2	0.310642	2.06526			ARPC1A	-0.54642	4.39731			HLA-B	0.611663	1.70355			CIP2A	-1.47024	5.56648			CENPI	-2.52587	14.0132
	PTAFR	1.73182	2.06195			C6orf62	0.478036	4.34769			IQSEC2	0.48104	1.69969			BIRC5	-2.7143	5.54871			HLA-H	5.1092	14.0113
	CEMIP2	0.943402	2.0581			APOBEC3G	1.79866	4.34065			SLC39A11	0.598592	1.69645			THCAT158	2.08387	5.54252			MAP3K8	2.50053	13.9328
	CREB5	1.36697	2.0465			OSMR	1.35072	4.33411			RNU6-828P	-3.00603	1.69168			OSMR	0.95256	5.53575			ERN1	1.05955	13.9037
	TMEM163	1.89756	2.04521			HIVEP1	0.877258	4.30701			BST1	0.631109	1.69116			NR2F2	-1.11588	5.53514			IRAK2	2.6963	13.9012
	CGAS	0.804867	2.04092			ABCC5	-0.54146	4.29784			RCN1	0.507986	1.68934			ACHE	1.81915	5.52738			EPOP	1.75628	13.8772
	RF00019	-0.85399	2.03998			IRF9	1.22875	4.29626			LCE2A	3.35117	1.68924			DAPK2	2.98885	5.5044			MTCL1	-2.18944	13.8587
	ANAPC1	0.289305	2.03726			ARID5B	1.39703	4.27488			APOL6	0.77002	1.68695			CCDC50	-0.66766	5.49557			ABTB2	2.72587	13.8463
	ANGPTL5	-1.03143	2.0312			IL34	2.50801	4.18365			KCNJ16	1.61929	1.68665			MMP14	1.93337	5.49445			SAMD9L	2.63542	13.8389
	AC126755.6	-2.86644	2.01864			NOCT	2.04997	4.17357			CPLX1	1.05216	1.68647			SPAG5	-1.96799	5.48816			E2F8	-3.64005	13.7733
	MAP2	-1.15539	2.01849			IFIT1	4.62208	4.16283			TLNRD1	-0.343674	1.68406			C2CD4B	4.19553	5.46785			IL7	3.75437	13.7485
	SDCBP2	0.670741	2.01796			CBLN3	1.01847	4.14957			AC008481.1	3.46644	1.67884			APOD	2.2687	5.46713			B4GALT1	1.64459	13.7375
	TPGS2	-0.41286	2.01423			RARG	-0.80957	4.13844			HGF	1.79317	1.6778			ISG20	2.86415	5.46463			CCL5	6.52578	13.7069
	SNRPD1	0.238131	2.01057			AC007728.2	2.19174	4.12664			INO80	-0.317248	1.67768			DAW1	-3.32459	5.46094			ADAM8	3.87647	13.5219
	AC138230.1	-2.44912	2.00651			HIST2H2BE	1.50532	4.1147			PARPBP	-0.751326	1.67481			LIPG	1.92162	5.45282			UBE2C	-4.16798	13.5158
	SLC9A3R2	-0.69925	2.00089			SYNPO	0.560567	4.11451			ALDH4A1	0.639576	1.67262			B3GAT3	1.10739	5.45166			PBK	-3.86974	13.4809
	AC061992.1	1.68039	1.99823			TAPBPL	0.906875	4.11237			CDCP1	-2.64282	1.67223			KCNK1	5.24925	5.44031			NCAPH	-3.66623	13.4576
	MIR3178	-3.95321	1.99522			ZC3HAV1	0.608024	4.09257			KBTBD8	-0.701502	1.67212			HNRNPR	-0.74424	5.42417			LINC01776	-3.83659	13.4448
	JPT2	0.199123	1.99485			CCL5	2.80327	4.08809			HCFC1	-0.297355	1.67096			CDC25C	-2.49751	5.42219			KIF11	-3.06984	13.4269
	MRTFB	0.328847	1.98679			TMEM154	0.996679	4.08005			DLEU1	-0.771199	1.67076			ADAM28	3.81152	5.39822			CENPF	-3.88203	13.4246
	ATP9A	-0.46733	1.98378			BTN3A3	1.01814	4.0693			F11R	0.508244	1.67044			SGO1	-2.33069	5.39185			GPR68	3.92385	13.4225
	MYH16	2.07598	1.97737			SYNJ2	0.372132	4.06345			CH25H	1.3843	1.66745			CLDN5	1.73953	5.39041			PRR11	-2.55637	13.4173
	KCNJ2	2.05498	1.972			SRGAP2	0.644227	4.05626			TUBA1B	-0.568111	1.66686			SELE	5.16907	5.38608			GBP5	8.20532	13.4069
	CPM	-0.83338	1.97101			CNP	0.982129	4.05466			SLC46A3	0.707779	1.66624			KIF23	-2.20294	5.38284			CFB	5.66367	13.3471
	AGMAT	1.34371	1.96715			RELL1	0.94163	4.02145			CLDN5	0.986196	1.66558			GRINA	1.03919	5.38208			BUB1B	-3.56968	13.3303
	RAB11B-AS1	-0.74794	1.962			CASZ1	1.23457	4.02062			AL035446.2	2.09487	1.6646			ADAMTS3	3.09896	5.37876			NCAPG	-3.58855	13.3293
	NOCT	0.726319	1.96185			LGALS9	2.12444	4.0141			DNASE2	0.577157	1.66402			CSF3	4.94689	5.36428			AC009549.1	2.48351	13.2825
	RCSD1	3.44302	1.95719			CYB5A	0.534429	4.00737			IFI27L2	0.776153	1.66261			CEMIP2	2.49313	5.3561			LIF	3.97281	13.2604
	FNDC10	0.715693	1.95388			GBP4	4.13932	4.00332			LINC01703	3.30714	1.66236			APBA3	0.863163	5.34947			B3GNT7	3.61912	13.216
	PLXND1	-0.17933	1.95338			LYVE1	-0.42999	3.99399			C1QTNF6	0.643238	1.6598			NFIB	-0.94759	5.34402			TROAP	-4.16679	13.196
	PARP6	-0.48259	1.95166			IGFBP4	-0.68639	3.97876			CD44-AS1	-3.37488	1.65852			SREBF1	1.28428	5.3415			TPX2	-3.05913	13.1956
	XRN2	0.438274	1.95051			ADPRHL2	0.478744	3.92347			FBXO6	0.682704	1.65761			CENPF	-2.45372	5.34091			DEPDC1B	-3.54358	13.1926
	TBC1D9	0.293167	1.94931			STX17	0.769673	3.90697			CARD9	0.9084	1.65413			LINC01936	3.8453	5.32533			IFIT3	6.80721	13.192
	SBDSP1	0.303084	1.94858			FEM1C	0.475823	3.88209			LINC00840	-1.35644	1.65321			PARP10	1.32618	5.32235			ENC1	-2.34643	13.1803
	SLC2A1	0.720171	1.94694			CBR3	1.07114	3.86907			TMEM74B	0.889842	1.64993			F11R	1.08462	5.31809			FOXM1	-3.11323	13.1793
	GTF2IRD2B	-0.58157	1.94597			IL18BP	0.903942	3.84186			MTX1P1	0.85226	1.64697			SPATA6L	2.03274	5.31632			TACC3	-3.03227	13.119
	TNFRSF4	3.64382	1.94552			IRF1	1.87515	3.82936			HAGHL	0.886008	1.64383			XPC	0.723073	5.31189			NCAPG2	-2.52812	13.0673
	AC007681.1	4.09417	1.94205			PTAFR	2.80762	3.81624			TRIP13	-0.766077	1.64381			ADAMTS9	2.05811	5.31094			STAT5A	2.32496	13.0495
	SLC25A44	0.328457	1.94019			RICTOR	0.466266	3.81391			HMGB1	-0.31318	1.64197			RP1L1	2.63978	5.3073			POLQ	-3.16509	13.0306
	CCL2	2.66599	1.93862			KIT	3.07625	3.81349			LOXL3	-0.817613	1.64178			PPFIBP2	-2.05302	5.30531			TNFRSF14	1.84111	13.0109
	SNAI2	1.9228	1.93861			LACTB	0.42658	3.78595			SMO	0.718731	1.6412			IQGAP3	-2.37609	5.29913			LIMD2	1.83648	12.9608
	RANBP6	0.269758	1.93749			SAT1	1.10857	3.7746			SLC22A18	0.860989	1.64054			NRAS	-0.60711	5.29535			WNT7B	22.5742	12.9557
	SLC45A4	0.945227	1.9361			SOD2	4.21251	3.75526			PNMA8B	1.31431	1.63987			DEPDC1B	-2.30981	5.28874			CDKN2C	-3.2293	12.9479
	ADCYAP1R1	3.14489	1.93566			AC002480.1	0.980536	3.73516			ZNF430	-0.561783	1.63884			SKIL	-0.57864	5.28524			CITED4	2.66498	12.9401
	AC007319.1	-2.82553	1.93396			ACKR1	2.15222	3.73479			ANLN	-1.03936	1.63868			AC009549.1	1.70786	5.26055			CDK1	-3.34437	12.9195
	TOMM40	0.285261	1.93288			GVINP1	1.20676	3.7286			TMEM158	-2.29019	1.63844			ATP6V0A1	1.14968	5.24654			LINC01145	4.36852	12.9175
	MMP28	-1.95816	1.9328			LINC02068	5.05825	3.72323			CIT	-0.87355	1.63593			CABP4	1.66098	5.24024			EMILIN2	2.10578	12.8946
	MASP1	-0.83371	1.93267			TLR3	2.55272	3.72061			AC019226.1	2.79095	1.635			FAP	3.66574	5.23834			CDCA2	-3.58194	12.8866
	ARID5B	0.488201	1.92941			ANKIB1	0.618265	3.71869			NECAB3	0.573217	1.63495			HERC6	1.50239	5.23529			IL32	2.88191	12.8579
	KCNK9	4.49059	1.92733			RHEBL1	1.23802	3.70532			AC002558.1	-2.9993	1.63438			KIF2C	-2.30537	5.23365			ABLIM3	-0.7808	12.8578
	MAPKAPK5-AS1	0.686423	1.92488			TRIM38	0.752465	3.69758			ADAMTS9-AS1	-1.37654	1.63409			AC083837.2	5.81538	5.22886			AC072022.2	3.18168	12.8552
	RSAD2	-3.66755	1.92349			CTHRC1	1.92406	3.69278			ECT2	-0.5871	1.63378			TTK	-2.21338	5.22511			CDC25C	-3.41881	12.7861
	ZNF442	1.2769	1.92317			ATP10A	5.28328	3.6824			FBXO44	0.515544	1.63358			PPP2R1B	0.749937	5.2228			MSX1	3.53774	12.7681
	GDF5	4.57829	1.92206			FRMD3	-0.67742	3.66987			NFATC4	0.736586	1.63207			MCHR1	6.07155	5.22242			CCDC138	-2.01425	12.7671
	RUNX1	0.529018	1.91432			CASP1	1.83906	3.66342			FAM86FP	1.04652	1.63094			TACC3	-2.15093	5.2017			CCNB2	-3.36042	12.7541
	TRPM4	-0.30046	1.9137			KLF9	0.443279	3.65888			TNR	1.66704	1.62814			FHL2	-1.41726	5.20126			MX2	9.39925	12.7188
	UBR5-AS1	-0.73602	1.9131			CCM2L	-0.82476	3.60899			AC004834.1	3.19128	1.62773			ABLIM3	-0.59014	5.19956			IL34	4.11071	12.6972
	AC122718.1	-0.85422	1.91175			FAM189A2	-0.60169	3.60716			WWC3-AS1	-3.4621	1.62645			MMP9	9.03092	5.19404			DLGAP1-AS1	1.35429	12.6151
	TENT4B	0.318927	1.91166			CLN8	-0.50853	3.60367			SMC4	-0.947815	1.62575			TRIM21	0.762281	5.18303			MAD2L1	-2.79033	12.566
	PPM1H	0.816228	1.90996			UHRF1BP1	0.464837	3.57854			KNL1	-0.90604	1.61994			CDKN3	-2.61064	5.18075			C22orf46	1.39101	12.5466
	BMPER	-2.04374	1.90598			WASHC2A	0.421609	3.56485			RNF168	-0.296859	1.61868			SOCS1	4.31913	5.17452			BTN3A2	1.94878	12.479
	HCRTR1	-1.60868	1.90542			SDC4	0.79489	3.56385			PM20D2	-0.437315	1.61807			HMMR	-2.75194	5.16594			HLA-L	2.9922	12.4761
	CCM2L	-0.58259	1.90455			DAPK2	1.85771	3.56347			AC108062.1	0.584698	1.61769			TNFRSF9	2.68917	5.16504			HCP5	5.50878	12.4731
	MED12L	4.22169	1.90363			ACSS1	1.17562	3.56012			B2M	0.444983	1.61715			CACNA2D4	1.49561	5.16425			MOB3C	1.67451	12.4413
	ANKRD36B	-0.7044	1.90216			AC010319.1	3.48373	3.55098			ANKRD37	-0.651685	1.61486			HTR1D	-2.58559	5.15745			ZNF641	2.26665	12.4362
	CARMIL1	0.663701	1.89712			FBXW7	-0.52991	3.51876			SPATA6L	0.883519	1.61441			HLA-E	0.953128	5.15664			PSME2	1.83198	12.4268
	JAM2	2.93065	1.89517			SP140L	0.712372	3.51366			HLA-F	0.80443	1.61422			CAPZA2	-0.49595	5.14431			CMPK2	8.26059	12.4133
	ACAP3	-0.35638	1.89362			TINF2	0.399052	3.50415			ANXA10	-3.55463	1.61306			MIR100HG	-2.03893	5.13942			IKBKE	1.76894	12.3755
	C6orf141	-1.67933	1.89275			NAP1L1	-0.32895	3.50224			RAB26	0.814258	1.61215			NUF2	-2.73364	5.13284			GRINA	1.7523	12.3716
	SEC24AP1	-1.75176	1.89143			AP000866.2	-0.68085	3.49603			NINJ1	0.480622	1.61024			HLA-C	0.956228	5.13209			TRIM21	2.29337	12.3218
	SAMD13	-1.44003	1.89138			PLEKHM1P1	-0.55383	3.4932			C4B	2.09895	1.6101			MTCL1	-1.33268	5.12948			ADAM28	5.44458	12.3204
	SORT1	-0.50062	1.89052			KIAA1324L	-0.47789	3.49207			AC125611.4	-1.9147	1.60735			SHROOM4	1.76223	5.12476			KIF18A	-3.75057	12.3176
	PDE1B	-4.05221	1.8891			TLE4	0.683234	3.48116			ADRA1D	-1.26998	1.60669			KRT7-AS	-2.00072	5.11951			TNIP3	8.30179	12.3022
	BANK1	-3.86149	1.88281			GDF3	-2.39209	3.48066			KISS1	1.37136	1.60423			CDCA2	-2.36863	5.11808			NLGN4Y	6.18085	12.2969
	SLC41A1	1.20499	1.88224			LGALS3BP	2.6599	3.47837			APH1B	0.325294	1.60384			CTSB	1.37715	5.11731			NFIB	-1.45038	12.2837
	AL121658.1	-3.23171	1.88196			HLA-A	1.49488	3.47042			CEP55	-0.951299	1.60152			PBK	-2.78269	5.11189			CEMIP	3.59311	12.2447
	FAHD2A	-0.41759	1.88155			NEURL3	4.01342	3.46352			AC009812.4	0.853532	1.60132			HLA-L	2.44235	5.10263			KIF15	-3.56366	12.2372
	SHANK3	-0.35771	1.88026			LRIF1	0.517025	3.45672			INCENP	-0.672757	1.59953			AC099850.3	-2.023	5.09098			HJURP	-3.19174	12.2224
	TNIP3	4.17201	1.87643			MAP3K8	1.74218	3.4386			AL442638.1	2.3811	1.59799			PCDH12	3.75803	5.05816			HMMR	-4.29497	12.2139
	SH3RF3	0.507905	1.875			IL3RA	2.68664	3.43774			CCDC28A	0.492259	1.59566			ETV7	2.72373	5.04684			TNFAIP2	3.20633	12.2124
	BTBD19	-0.511	1.87478			TNFRSF21	0.402058	3.4372			SPRY2	-0.829456	1.59382			RND3	-1.50394	5.03175			CCNB1	-3.19731	12.2052
	GRPEL2-AS1	1.88801	1.87393			EMP2	-0.92178	3.42769			CLDN16	2.43598	1.59272			NAMPT	0.845377	5.02844			BTN3A1	2.40833	12.171
	MYO7A	-1.91585	1.87295			DYRK4	0.512544	3.41584			LMTK3	1.4819	1.59158			CENPL	-1.22118	5.02639			DNAJB6	0.704869	12.1617
	AC073957.3	-0.51656	1.87133			JAK3	3.90852	3.41301			TAF1A-AS1	2.76531	1.59151			GRPEL2	2.0211	5.01027			SAMD14	2.31228	12.1593
	AC020659.1	-1.66873	1.87128			AGTRAP	0.56593	3.41295			AC243960.2	-1.23953	1.5913			TM4SF1	1.52831	5.00846			KIF4A	-3.85558	12.1285
	ZNF467	-1.43367	1.87049			HMCN1	-0.62445	3.40886			CSRNP1	-0.421088	1.58958			MFAP2	1.09897	5.00484			ARHGAP11A	-2.80268	12.1004
	SHQ1	0.422648	1.86949			HIP1R	-0.48236	3.40823			GOLGA8S	3.67726	1.58615			CDK14	-0.72014	5.00187			APOL1	4.21612	12.089
	AC046185.2	1.86333	1.86581			AC002480.2	1.60027	3.40476			AC097478.3	1.52822	1.57712			NCAPG	-2.29486	4.98668			SPAAR	-2.75436	12.0722
	SMIM11A	-1.95569	1.86537			RAB3IL1	1.78361	3.40232			GRAMD2B	0.651946	1.57635			CRELD1	1.00323	4.98648			PPP2R1B	1.02215	12.0629
	TIPIN	0.421679	1.86484			CEBPD	2.53062	3.39992			ETF1P2	-3.26653	1.56948			ZNF641	1.59379	4.98526			CCL8	7.15315	11.9809
	MKNK1	-0.30243	1.86429			SIPA1L1	0.621287	3.39653			SHROOM1	0.726721	1.56842			DGAT2	1.29421	4.96847			SOCS1	4.89267	11.9564
	DPP9	0.265198	1.86403			LZTS3	0.762274	3.39356			AC012603.1	1.83775	1.56757			PDGFB	1.95554	4.96745			DEPDC1	-4.50562	11.9537
	C15orf65	-1.22766	1.86351			SQSTM1	0.838535	3.37808			MZT1	-0.429979	1.56617			ARSA	0.732777	4.96323			DDX58	3.26314	11.9291
	GPR37	-0.86046	1.86203			CNTNAP1	0.765256	3.36649			HNRNPUL1	-0.267157	1.5661			TAPBPL	0.823739	4.96122			CCNO	1.55696	11.8836
	NUP160	0.359294	1.85151			EHD3	-1.95964	3.35347			CTSD	0.811931	1.56548			SAMD14	1.73244	4.95906			TPBGL	4.11856	11.8747
	TIMM10	0.36485	1.84358			LINC02574	4.81641	3.34147			UBA2	-0.270647	1.56172			CDCA3	-2.11904	4.95678			IFI44L	7.78767	11.8264
	ANO9	2.36001	1.84069			RHPN1-AS1	1.3899	3.34057			DLGAP5	-0.884511	1.56113			NCAPG2	-1.71648	4.95379			APOL3	3.1338	11.8256
	UBL4A	0.318787	1.84062			SERPINE2	2.00282	3.34002			ICAM1	1.23448	1.56074			DENND5B	-1.12435	4.94896			PSME1	1.68783	11.8208
	AC005050.1	-1.00257	1.83589			GPRC5B	1.11047	3.33272			AC027612.3	-0.763989	1.55983			AC008105.3	3.40083	4.94794			KIF20A	-4.47003	11.7758
	TTC39A	0.96926	1.83445			SLC18B1	0.799152	3.33013			PDE3A	-0.585189	1.55807			ADM	0.86199	4.93952			SPC25	-3.87681	11.7742
	EDNRB	0.988332	1.8333			AC009948.1	0.515436	3.32939			LURAP1L	0.707997	1.55792			BTN3A2	0.862039	4.9342			OSMR	1.38183	11.7646
	TNFAIP8L3	-0.66573	1.83168			C1S	4.4456	3.32031			ALDOC	0.613601	1.55659			ACAT2	-1.26548	4.92828			CEBPD	3.85523	11.7589
	TINCR	-4.00824	1.82628			CCL2	3.77576	3.31678			VEGFB	0.639766	1.55658			CDCA8	-2.3788	4.92313			TRIP13	-2.55605	11.7462
	CYCS	0.20268	1.82586			GNB4	0.332866	3.30757			BUB1B	-0.915551	1.55627			RPGR	0.770704	4.90474			PSMB8	2.41577	11.7412
	PDGFD	1.80618	1.82552			ARHGAP27P1-BPTFP1-KPNA2P3	-0.77187	3.30688			SULT1A1	0.931076	1.55417			DUBR	-1.25989	4.89897			SLC29A1	-0.7114	11.7166
	ERVK13-1	-0.46393	1.82439			TTC39B	0.936134	3.29529			ACOX2	0.991199	1.55338			VMP1	0.629601	4.89591			TNFAIP1	1.03129	11.6934
	CXorf40B	0.282259	1.82354			WHAMM	0.442287	3.29368			PRRT3	0.563918	1.54976			SPDL1	-1.20097	4.89454			APOBEC3G	3.2985	11.6804
	RFTN2	-0.57045	1.82322			SERPINB1	0.763006	3.29255			IPO13	0.332984	1.5496			AC006058.1	-2.20478	4.88453			BTN2A1	1.01506	11.6507
	FZD1	-0.71705	1.82158			DNER	1.87455	3.28342			RPS26P3	1.21442	1.54869			VAT1L	4.82239	4.88293			CENPE	-2.97435	11.6004
	UMPS	0.261753	1.82074			PHACTR1	1.30133	3.26688			KLF4	-0.774616	1.54809			GPR162	1.79277	4.87347			FBXO6	3.00281	11.5797
	THBD	0.879247	1.81705			SLC30A3	-1.8634	3.25471			CDO1	0.796959	1.54696			RPL14	-0.69576	4.87135			BUB1	-3.56038	11.5582
	HMBS	0.43305	1.81686			HLA-H	2.41	3.2519			TXNIP	0.695212	1.54605			CREG1	0.979318	4.84919			BIRC5	-3.97043	11.5517
	PSAT1P3	3.84596	1.8153			THSD4	0.497784	3.24695			RPL17P50	1.40065	1.54102			MAMLD1	-0.87908	4.84365			CHML	-0.90959	11.5346
	ADGRE2	5.665	1.81084			NMT1	0.242104	3.24593			STIM2	-0.376509	1.54005			IRF2	0.924258	4.83606			PATL1	0.938801	11.5308
	CDCP1	3.36736	1.80676			GBP2	1.46679	3.22028			SMARCE1P5	-2.92047	1.53912			RAB30	-1.07056	4.83089			AC004917.1	3.2456	11.4957
	PPME1	0.306804	1.80618			P2RY6	2.90369	3.21136			DNER	1.39746	1.53786			ST6GALNAC3	-1.08484	4.82162			KRT7-AS	-2.96531	11.4916
	IL16	2.78326	1.80562			CGAS	1.19398	3.20804			BLVRB	0.695335	1.5368			BNC1	-1.3427	4.79562			LGALS8	1.04544	11.4618
	ADAMTS5	3.36783	1.8035			NCOA7	1.31754	3.19723			SNHG26	-0.825931	1.53513			SLC49A3	0.826077	4.78462			PRICKLE3	1.05429	11.4469
	TOX2	1.68252	1.8004			PITX2	5.37059	3.19347			SEMA4F	0.445065	1.53362			IL34	1.66739	4.78256			NDC80	-3.56053	11.4387
	PDCL3P4	-3.05431	1.79907			NRGN	-0.69755	3.19117			ANG	0.651443	1.53274			HIF1A-AS2	-2.3366	4.77705			KIF23	-3.08911	11.4316
	RCBTB1	0.320903	1.7976			IFI44L	4.67959	3.1889			CXCL3	1.36028	1.53233			KIFC1	-2.05499	4.77599			SHCBP1	-3.4021	11.4238
	CARD6	-0.32285	1.79659			CTSO	0.941183	3.18684			C6orf226	0.645564	1.53094			STK17B	-1.29998	4.76558			LITAF	2.91507	11.3938
	SMAD9	-0.5734	1.79514			MICALL1	0.310563	3.18584			TCTEX1D1	0.900278	1.52852			ITGAX	4.4516	4.76288			KIRREL2	4.59647	11.3928
	HERC2P3	-0.25122	1.79215			WDR45	0.495159	3.17947			GPAM	-0.32708	1.52755			UBE2Q2	-0.55136	4.74823			GBP1	2.84985	11.3161
	AC009078.3	-0.86409	1.78968			ZFYVE26	0.510776	3.17732			EPHX1	0.504907	1.52652			CABLES1	-1.73442	4.74179			MFNG	-1.02287	11.2917
	AC004890.2	-0.53739	1.78754			GMPR	1.12628	3.17568			ITGB2	0.93467	1.52584			AL157838.1	1.57898	4.73499			TMEM132A	2.28291	11.2812
	IFITM1	-2.66998	1.78715			C10orf25	0.942422	3.17402			PRR29	0.776307	1.52568			FBLIM1	-0.71062	4.71639			ERCC6L	-3.21029	11.2805
	ATP5PBP5	-2.43555	1.78605			BISPR	2.38044	3.1646			MESP2	2.71367	1.52557			CACHD1	1.17104	4.70082			KIF22	-2.20466	11.2671
	TNFAIP8	1.3957	1.78534			GJA4	-5.01127	3.16459			CCNK	-0.591115	1.52556			SKA3	-2.55213	4.69875			COLGALT1	1.79708	11.2396
	AL162431.1	-3.84086	1.78513			SNHG14	-0.40488	3.15685			A4GALT	0.443308	1.52402			TNFRSF14	1.2797	4.68634			TTK	-3.55875	11.1893
	CEMIP	3.67611	1.78177			MAGED4	-2.91683	3.15665			GJA3	-2.93463	1.52377			PRR15	-1.97038	4.68344			TGFBR1	1.35781	11.1878
	GOLGA6L10	-0.95135	1.77915			PDE5A	0.6554	3.15383			CCR10	1.39872	1.52305			CLDN11	-2.58637	4.6827			AC083837.1	6.90014	11.1623
	NR5A2	1.03665	1.77573			MCTP1	0.872274	3.14961			GAS2L3	-0.601611	1.52118			AFAP1L1	2.0537	4.68131			AHNAK2	-2.17456	11.1554
	NUP188	0.185518	1.77547			SECTM1	3.99909	3.1481			SHLD3	-0.650294	1.51876			TROAP	-2.64947	4.67707			CABP4	1.85902	11.1472
	MIR4479	3.18281	1.77439			PDZD2	1.61173	3.14398			GSTM3	0.48686	1.51701			LINC01106	-1.46235	4.67468			WNT5A	3.28086	11.1436
	ACD	0.381724	1.77138			H2AFV	-0.30728	3.14099			PDZK1IP1	3.28803	1.5167			ANO9	2.2769	4.67367			CDCA3	-3.11772	11.1305
	UPB1	-3.0393	1.76934			MAP3K14	-0.72154	3.13498			AC061992.1	1.38766	1.51664			ARID3A	1.44722	4.66256			PLK4	-2.87048	11.1282
	ZCCHC24	-1.48595	1.76907			PARP11	0.889388	3.13489			AC243960.3	0.95129	1.51581			FIGN	-1.59805	4.65954			EPSTI1	6.00158	11.0982
	CCDC92	-0.51076	1.76846			NAPA	0.599729	3.1328			LINC01828	-3.22878	1.51576			KNSTRN	-1.57159	4.65461			STAT2	2.18897	11.0922
	D2HGDH	-0.33408	1.76814			NPM1	-0.2165	3.13214			AC073896.4	0.707786	1.51572			SHCBP1	-2.34637	4.64893			STAT3	0.87273	11.0446
	RIOX2	0.367983	1.76768			EBI3	2.65419	3.12582			AC020905.1	-2.55695	1.51535			AP006248.3	5.97139	4.64639			RCAN1	2.24295	11.0423
	PPP1R14A	-1.68785	1.76596			TRAF5	0.551363	3.12471			AL121718.1	-0.958338	1.51518			AJUBA	-0.85814	4.6418			GPSM2	-1.61381	10.9975
	TCF25	-0.20434	1.76573			CLDN10-AS1	-3.73727	3.11276			ABCA9	0.925872	1.51397			AC138392.1	-0.64998	4.63932			AC003092.1	6.82206	10.9351
	LTC4S	-1.83824	1.76561			RIPK2	1.61256	3.10551			EMP1	-0.425098	1.51342			CYP46A1	1.57776	4.63762			A4GALT	1.72197	10.9345
	CCDC183	-1.01084	1.76225			FCGR2A	2.95386	3.09884			RNF227	0.605929	1.51319			SUGT1P1	-1.40319	4.63314			ABCG2	-3.70596	10.9305
	LINC00460	2.20399	1.76197			IL32	2.21115	3.09323			KRR1	-0.307638	1.51225			TMPO	-1.55941	4.63263			PLEKHO2	0.980647	10.8752
	MYCN	3.13901	1.7615			FMR1	0.543173	3.08326			PAPLN	0.948622	1.51159			AEBP2	-0.60348	4.6275			MCHR1	8.1204	10.8449
	UTP18	0.285002	1.7611			JAM2	3.15398	3.06537			SAPCD2	-0.916786	1.51122			AURKB	-2.38047	4.62503			JAM2	2.85374	10.84
	FAM126A	0.290055	1.76031			CNKSR3	1.85446	3.06466			RABAC1	0.858044	1.51091			CBX1	-0.71306	4.61892			PTGS2	3.69489	10.824
	AC007956.1	3.09046	1.75916			SRSF6	-0.351	3.03825			NUDT13	-0.63521	1.50849			CHML	-0.54427	4.61107			SMAD6	-1.97481	10.8108
	AC106786.2	2.64561	1.75319			FAM171A2	-1.03023	3.03612			TAS2R10	-2.55932	1.50774			PDE4B	1.9775	4.61068			ZNF71	1.69112	10.7645
	HIST2H2BD	1.66921	1.75274			SOGA1	-0.37816	3.03396			CRY1	-0.386535	1.50642			TFAM	-0.59639	4.60125			CD69	2.92994	10.764
	MIPEP	0.315382	1.75028			RPL5	-0.39812	3.02754			GNPNAT1	-0.442218	1.50592			ANGPT1	-2.78927	4.5983			B2M	1.74989	10.7328
	SEZ6L2	0.447287	1.74907			SPIN4	-1.49394	3.02744			POLR3E	-0.374657	1.50447			TMEM63B	1.11293	4.59781			ARHGEF19	1.19507	10.6906
	NEMP2	0.456108	1.74782			AC027288.3	4.49763	3.02212			ALKBH7	0.798478	1.50396			MRGPRX3	4.61134	4.59379			ADAM17	0.948374	10.6781
	GSE1	-0.98189	1.74584			RCAN1	1.46924	3.01697			BUB1	-0.889	1.50324			CTNNAL1	-1.39775	4.59305			HAAO	3.65662	10.6553
	C3AR1	-1.3275	1.74567			VEGFA	-0.69329	3.01405			UPF2	-0.277541	1.50211			CIT	-1.54513	4.58606			N4BP1	1.38802	10.653
	AC114811.2	-1.27849	1.74355			TBC1D9	0.41076	3.01098			AL031665.1	2.91382	1.50052			MAD2L1	-2.08173	4.58079			GCH1	3.32864	10.6437
	ASRGL1	0.584291	1.742			LINC00323	2.43539	3.00056			AC007229.1	2.58791	1.4985			LAMC2	2.88365	4.572			MYO7B	-3.23153	10.6183
	AC116407.4	-2.70042	1.74075			JAG2	-0.77362	2.99701			RPS17	-0.490539	1.49807			HJURP	-2.1335	4.56479			TNFSF9	1.69758	10.6052
	UTP14A	0.299208	1.74048			MYO7A	-2.63256	2.99305			AC125807.2	-0.47806	1.49422			TCIM	1.71273	4.55635			NEURL3	9.7196	10.4828
	MOCOS	0.601827	1.7396			ACSL3	0.813688	2.98331			AP000356.3	0.993874	1.49414			SEMA6D	2.55324	4.55495			NAMPT	1.57635	10.4414
	RNF19B	0.259961	1.73957			CLDN1	2.35138	2.97652			ACSM4	0.778476	1.4934			CTSC	-0.49887	4.54269			IFIT1	6.74566	10.436
	ACTN2	-0.56017	1.7376			WDR81	0.669081	2.96951			UVRAG-DT	-1.65302	1.49244			BTN3A1	1.02255	4.53254			INPP1	-1.07343	10.4339
	LIMCH1	-1.24354	1.73758			TPGS2	-0.44929	2.95526			C11orf91	-0.914357	1.49185			NFKBIE	1.68698	4.53144			LMO7	-1.88036	10.4247
	OSER1-DT	-1.21026	1.73726			NOD2	3.1282	2.93767			HNMT	0.577459	1.49168			PLEKHO2	0.686579	4.53091			MGAT4C	4.3408	10.4053
	BST2	-1.53852	1.73648			CBR4	-0.45296	2.9365			IFI27	0.816284	1.48873			POLR2D	-0.71087	4.52892			SOX7	1.60368	10.4024
	EIF2S2P3	3.94048	1.7349			IL18R1	1.31224	2.92823			SET	-0.271245	1.48736			ZEB2	-0.84145	4.52681			CENPA	-3.311	10.3986
	USP35	-0.54926	1.73448			AC124319.2	1.97768	2.92689			HNRNPL	-0.347836	1.48729			MZT1	-0.88105	4.52549			PSMB8-AS1	2.46937	10.3885
	MSRA	-0.34369	1.73174			SEZ6L2	0.655688	2.92297			URB2	-0.442562	1.48729			COL5A3	7.39742	4.51649			SKA1	-3.33801	10.3636
	STAB2	-2.38957	1.73159			SLC6A6	-1.15614	2.91761			BMS1P10	0.854921	1.48708			MCF2L	3.55755	4.51315			IL1A	2.91299	10.3549
	MCM6	0.410417	1.7312			KCNMB4	0.938729	2.90745			GATD3A	0.582249	1.48641			NUCKS1	-0.84427	4.51055			WDR62	-2.64568	10.3363
	ARG2	1.33901	1.72982			AC116407.2	2.37045	2.89685			NUF2	-0.972071	1.4859			ENAH	-1.12123	4.50911			SLC7A7	1.99555	10.3211
	FBXO3	-0.27307	1.72945			DOK5	1.28692	2.88844			DDIT3	0.590027	1.48569			AC118549.1	-0.57572	4.50423			TNF	6.64944	10.3168
	NRG3	-1.19188	1.72856			ACAP3	-0.36652	2.88381			RN7SL3	1.73043	1.4853			PLXNA4	-2.24374	4.50017			FEZ2	-0.70088	10.3119
	DUSP16	0.951612	1.72764			CREB5	1.71457	2.87488			FAHD2B	0.491638	1.48517			PHF11	0.62244	4.49888			SPC24	-2.90358	10.2893
	LINC01929	2.94424	1.7272			C11orf96	1.23718	2.8741			DEK	-0.49987	1.48514			FMNL1	3.55533	4.49592			OAS1	3.89133	10.2873
	CREBRF	-0.75131	1.72669			GBP1P1	4.4851	2.8725			MIR4737	-2.63588	1.48469			TWISTNB	-0.64603	4.49529			CLDN14	3.68341	10.2783
	AL137145.2	3.55447	1.72418			IL7R	0.810371	2.86623			BORA	-0.667546	1.48446			KIAA1755	1.3148	4.49243			CTNNAL1	-1.83637	10.2213
	SLC2A1-AS1	-2.76144	1.72402			ELMOD1	-1.72854	2.86372			AEN	-0.274766	1.48398			COL6A2	2.20818	4.48447			CCL14	-2.93212	10.2145
	KIAA0513	-0.51533	1.71984			CEMIP	4.96392	2.86188			H2AFV	-0.253956	1.48324			CKS2	-1.78602	4.48212			NOD2	5.29754	10.2101
	SEZ6	-3.82698	1.7166			MX2	4.7705	2.86101			P2RX4	0.748696	1.48277			AP002884.1	-2.26923	4.48183			FHL2	-1.67359	10.2097
	PRICKLE3	0.798832	1.71516			KIF1C	-0.32401	2.84739			RACGAP1	-0.809229	1.48189			AC025857.2	1.47961	4.47297			CDCA5	-2.64049	10.1972
	LPIN2	-0.23152	1.71487			AC079061.1	-4.06798	2.84608			TENT5A	-0.726685	1.48103			AC099548.2	-1.95408	4.4672			RCC1	-1.35936	10.1963
	PRPF8	0.145676	1.71199			IPO5P1	-2.68696	2.84105			POU2F2	1.39637	1.47725			CKAP2	-1.70148	4.45329			SGO2	-2.04071	10.173
	VCAN	-1.05461	1.71118			REEP1	-2.88236	2.83632			AC097478.1	0.744018	1.47656			EHBP1L1	1.54368	4.45011			AC093535.2	2.75542	10.1326
	RASGRP2	-1.09884	1.71			CXCL5	4.16936	2.83528			CLEC1B	2.06389	1.47648			KIF15	-2.32346	4.44522			SPAG5	-2.73544	10.1325
	RAB11FIP1	1.10186	1.70895			TNFRSF10D	-1.01078	2.82823			AL137003.2	0.717759	1.47641			RND1	2.81121	4.44395			SQSTM1	1.88965	10.1287
	KIF21B	0.995361	1.70552			CD69	1.89726	2.82788			AC147067.1	0.752724	1.47618			STARD10	1.04329	4.44355			GTPBP1	0.97816	10.125
	IQCH-AS1	-1.28589	1.70464			BLZF1	0.793335	2.82167			AC005332.3	0.729191	1.47568			CLDN14	2.80286	4.43746			PTCRA	4.3945	10.0997
	ARPC1A	-0.40017	1.70382			RNF114	0.520178	2.81309			AL590369.1	-1.49169	1.47561			LRRC17	-1.71022	4.431			TOX	-4.00324	10.0789
	STRIP2	0.71949	1.70329			MSX1	2.53944	2.8041			DEPDC1	-0.945618	1.47521			FAM102B	-0.95462	4.42862			PRDM8	4.38696	10.0654
	CHRD	-0.93715	1.70312			ZNF385A	-0.52502	2.79191			ADA	0.520559	1.47433			PCNP	-0.62453	4.42363			CNTNAP1	1.47137	10.0624
	CRYAB	-2.21269	1.70268			FYTTD1	0.277454	2.79133			DCAF1	-0.373063	1.47217			MAFF	0.941066	4.41965			C1R	6.83186	10.0545
	UNC13D	-0.99134	1.70237			USP35	-0.64118	2.78786			EIF3CL	1.27884	1.4715			TMEM173	1.31885	4.4189			ICAM5	2.79026	10.0347
	RBKS	0.96846	1.70134			STAT3	0.576846	2.78767			ANKRD19P	1.15762	1.4684			CDK1	-2.15557	4.41626			IL23A	3.45696	10.0216
	ATP8A1	-1.1696	1.70018			TTC3	-0.2938	2.78537			UCK2	-0.280152	1.46836			KIAA1551	2.17402	4.41496			RUNX1T1	-2.45412	10.0195
	TSLP	2.62052	1.69944			FHL3	0.56281	2.77783			AC026436.1	1.64905	1.46578			DDX60	0.910479	4.41387			AURKB	-3.29128	10.0184
	SP6	2.71485	1.69758			CPA3	1.39633	2.76883			DNMT1	-0.553982	1.46569			DEK	-1.01307	4.40994			MMS22L	-1.32572	9.98855
	MSX1	2.06401	1.6971			C6orf141	-2.21688	2.7637			PLEC	-0.495122	1.46564			ITGAV	1.31943	4.39859			CAVIN1	-1.47755	9.9674
	OAS2	-1.70247	1.69331			NPR1	-0.84329	2.76277			C1RL	0.558103	1.46448			NINJ1	0.801212	4.39504			CCDC3	-2.07289	9.94509
	ATL2	0.268609	1.68892			IFITM1	4.5465	2.76207			PSG1	1.8493	1.46405			KIF21B	1.75011	4.39291			NAMPTP1	1.65644	9.92304
	SRSF6	-0.18444	1.68813			ARSJ	0.804459	2.76189			RNU5B-4P	0.737741	1.46346			POC1A	-1.38994	4.39269			RPL5	-0.75253	9.9116
	NEFM	3.16755	1.68739			GDF5	5.09811	2.76127			AC213203.2	1.42823	1.46293			METAP2	-0.56593	4.3915			LRP8	-1.11584	9.86907
	LTA4H	-0.75744	1.68723			ACHE	3.22257	2.75496			MAGED4B	1.6724	1.46279			SYT9	2.75198	4.38872			CXCL10	9.33714	9.85541
	AC006449.5	-1.82686	1.68704			SUSD6	1.00799	2.7537			DR1	-0.35562	1.46151			YBX1	-0.61586	4.38621			NTN1	2.35429	9.8514
	MIR3685	-1.3443	1.68491			TNFRSF14	0.689015	2.74876			PRSS36	1.12433	1.4615			SPAAR	-1.72928	4.384			HLA-E	1.52689	9.85013
	GOLGA8R	-2.20059	1.6829			AC092111.1	-4.60803	2.74316			AC073343.2	1.87865	1.46011			PLK4	-2.08607	4.36418			CENPU	-2.54263	9.82918
	IFIT3	-1.4492	1.68142			TMEM47	-0.72053	2.73371			ANO7L1	0.975321	1.45876			RCC1	-1.00082	4.35857			ECI2	-2.04469	9.78003
	RABEPK	0.290058	1.67866			ANO9	4.36845	2.73272			RF01210	-2.76406	1.45818			PCDH1	1.38278	4.35451			COL17A1	-2.73296	9.75682
	RAMP3	-2.75554	1.67832			CD34	1.12861	2.73117			IFITM3	0.523673	1.4572			MSR1	2.17368	4.34677			RIN2	1.76132	9.75197
	MRTO4	0.310208	1.67821			OASL	4.23734	2.73073			GMDS	0.618577	1.45663			PLA2G4C-AS1	3.36011	4.34467			RAD51AP1	-2.6787	9.72817
	CYCSP24	-2.74113	1.67764			MCF2L2	1.11665	2.72686			STXBP5L	-3.41742	1.4562			UBE2S	-1.49773	4.33868			AC068831.7	-2.9537	9.63038
	SMAD1	1.14432	1.6775			ZC3H7A	-0.29511	2.72263			SLC38A7	0.268983	1.45573			INSYN2B	-1.73771	4.33787			RPL14	-0.78335	9.62438
	P2RY1	2.9372	1.67681			TMEM273	-2.4027	2.72123			NUCKS1	-0.351352	1.45537			AC092718.4	-1.54079	4.33346			PPFIA3	1.5524	9.59415
	FRMD6-AS1	-1.0406	1.67558			CHST2	-1.39129	2.7204			SELP	0.854248	1.4542			DLGAP1-AS1	0.938441	4.32403			MLIP	-2.32267	9.59385
	ELF4	-0.30906	1.67471			STAP2	2.1219	2.71568			PNKD	0.319312	1.45316			SLC41A1	1.40433	4.32375			ETV3L	6.91695	9.59004
	UBA2	0.18503	1.67324			AL157871.2	2.09809	2.71352			KRT8P42	1.12887	1.45004			C1orf54	1.55518	4.31516			KIF14	-2.40517	9.58661
	CAPN7	-0.36107	1.67292			DGKE	-0.65927	2.70913			FOXG1	-2.09025	1.44981			PRICKLE1	-1.94585	4.31064			ZWINT	-2.47046	9.58171
	AGBL3	-0.68371	1.67172			B4GALT4	0.856095	2.70436			AC010245.2	1.00927	1.44906			TBXAS1	1.77109	4.30202			UNC93B1	2.73989	9.5798
	SYNPO	0.344796	1.6707			CSF1	1.69895	2.70221			ATAD5	-0.567814	1.449			TBX18	-1.22657	4.29148			SLC12A7	1.15696	9.55707
	HS6ST2	2.04268	1.6689			OSR1	2.41431	2.7014			AC097534.1	-2.09775	1.44814			EPHB6	-1.39729	4.28738			PLXNA4	-3.16802	9.55626
	EEFSEC	0.344142	1.66714			LTBR	0.313287	2.70023			LINC00243	2.25795	1.44782			SMC4	-1.52727	4.2864			LIMK2	1.71074	9.50553
	RRS1	0.309225	1.66699			AL139423.1	2.14615	2.69892			CNR1	-1.15368	1.44612			IRAK1	-0.51429	4.28511			TPD52	-2.74502	9.50243
	KIAA1217	1.65067	1.66615			PGM2	0.514232	2.69877			INKA2-AS1	1.82892	1.44529			UBE2D2	-0.55215	4.28063			PDGFRA	3.64869	9.49614
	IL3RA	1.8615	1.66259			RASGRP2	-1.3925	2.69521			CYBA	0.734907	1.44401			EGOT	3.35782	4.27794			S1PR2	2.74076	9.47794
	UHRF1	0.643822	1.66197			MCUB	0.454626	2.69345			HSD17B2	1.08042	1.44303			SPC24	-1.92279	4.27033			NCAPD2	-1.6333	9.45857
	INKA1	-0.33668	1.66106			TLR2	5.19794	2.69191			COX14	0.546031	1.44206			PCGF5	-1.40389	4.26481			KRT80	-2.91147	9.45451
	TSPAN15	0.423636	1.65993			PRAL	4.38524	2.68958			TG	1.63588	1.44166			ZBTB2	-0.81901	4.26181			F2RL1	1.6247	9.45398
	MAP3K8	0.927097	1.65831			TNFAIP8	2.26874	2.68849			PTHLH	-1.06265	1.44166			CTH	1.32271	4.26039			SNHG7	-1.02159	9.37537
	C16orf91	0.374005	1.65658			CMPK2	4.89052	2.68664			CSPG4	-1.08718	1.44076			OPLAH	2.17991	4.25954			SYBU	-2.65232	9.37512
	THY1	5.88458	1.65614			DUSP16	1.23559	2.68394			RTTN	-0.445292	1.43895			KCCAT198	-2.59325	4.25429			FANCA	-1.9872	9.36746
	CLEC1A	1.96077	1.65143			ITGA6	-1.16775	2.68277			INSIG1	-0.555991	1.43764			DHX58	1.00822	4.2532			GSAP	1.84309	9.36211
	TLNRD1	0.500744	1.64956			SNHG1	-0.33383	2.679			HNRNPH3	-0.329599	1.43681			RBBP8	-0.8678	4.25157			AGRN	1.36905	9.34157
	WDR75	0.339957	1.64868			LAMA1	2.86989	2.67394			LINC01847	-3.01125	1.43534			SLC7A2	3.80659	4.23973			PSMB10	2.07564	9.32556
	THUMPD3	0.37526	1.64843			CITED2	0.528116	2.67346			C5orf46	1.5076	1.43352			RUNDC3A-AS1	3.02046	4.23539			S100A3	2.57796	9.32349
	EZH2	0.291604	1.64822			GABBR2	-0.33716	2.66795			LBR	-0.464272	1.4334			SLFN5	1.73241	4.22893			ADAMTS9	2.17446	9.30465
	MAP3K14	-0.49104	1.64765			MAX	0.27248	2.66628			PRSS16	2.12149	1.43325			PARPBP	-1.47932	4.22158			C19orf66	1.96923	9.2982
	CD24	1.30588	1.64478			MMP28	-2.7128	2.6495			MTBP	-0.634154	1.43312			AURKA	-1.61642	4.22013			USP11	0.768651	9.27829
	URB1	0.429201	1.64456			WARS	0.921979	2.64875			NNMT	0.888386	1.43113			SPRED3	1.12457	4.21977			WISP1	6.16213	9.24489
	NAP1L2	-1.97018	1.64436			GTF2B	0.39278	2.64432			CR381653.1	3.05422	1.42981			AC125807.2	-0.65262	4.21177			RARRES3	5.04671	9.21134
	GDPD5	-0.89521	1.64429			VPS25	0.426851	2.64207			DBIL5P2	3.32225	1.42779			ADGRF5	2.10653	4.21049			NOSTRIN	-1.82603	9.20336
	COA7	0.268982	1.64405			FAAHP1	4.08755	2.64198			AC026471.4	1.08093	1.42714			TBXA2R	1.66834	4.20837			AL391425.1	-4.44959	9.19569
	C2CD4A	3.21644	1.64328			IL12A	1.57755	2.64057			PIK3IP1	0.837595	1.42588			ANKRD13B	-0.88073	4.20482			PRKAG2	-1.18367	9.17718
	RDH10	1.01828	1.64078			RASSF9	-1.27796	2.63208			AC009630.2	-3.16064	1.42524			RPS2P5	-0.83678	4.20391			ITGAV	1.50966	9.17398
	IKZF5	-0.3616	1.64062			HDAC6	0.326935	2.62826			SMCO3	0.653781	1.42482			NSD2	-1.17091	4.19824			RHBDL2	2.52503	9.16658
	SPDYA	-1.21131	1.64057			SMPD2	0.740327	2.62582			MOV10L1	0.468654	1.42269			PDGFRA	2.56209	4.19593			SLC37A1	1.81568	9.15321
	TEK	-0.38641	1.63969			DCUN1D3	0.92342	2.62524			POLR1B	-0.452663	1.42225			PTPRU	1.51915	4.19321			CKS1B	-2.34503	9.15257
	ITM2B	-0.32829	1.6386			AL137847.2	-1.60259	2.62351			AC106017.2	-2.56718	1.42153			PTTG1	-2.09932	4.19093			AL356234.3	4.3201	9.14833
	FLRT3	-2.5717	1.63626			ACOT2	0.758831	2.62256			AL671277.2	1.95426	1.42139			MOBP	1.76128	4.19088			SLC12A2	3.24772	9.14168
	HYAL1	-1.08419	1.6354			KNTC1	-0.37789	2.62059			UBE2L6	0.638268	1.42083			RAD51AP1	-1.87311	4.18995			FCGR2A	4.17652	9.13975
	SPRED2	0.963832	1.63496			USP54	1.82591	2.61992			RF00340	3.15275	1.41909			HIF1A	0.853389	4.18155			CKAP2	-2.35139	9.11623
	GPR137B	0.405252	1.63355			NIPAL2	0.637092	2.61252			ERI2	-0.447793	1.41806			ITGB3	1.88335	4.17748			EME1	-2.69563	9.11078
	USP13	0.613261	1.63287			DIXDC1	-0.98476	2.60991			SELENOI	-0.48988	1.41649			TNKS1BP1	1.36457	4.17689			ARID3A	1.81283	9.08821
	GPR68	1.35423	1.6309			PMEPA1	-0.528	2.60989			ALOXE3	-3.17113	1.41619			RPS3AP26	-0.86802	4.17563			AC011511.5	5.30447	9.07953
	TMEM201	0.283728	1.62516			EIF3F	-0.35257	2.60748			MTMR10	-0.248101	1.41479			ZG16B	2.16412	4.17251			MYBL1	-2.73182	9.07461
	PARD6G	-1.83721	1.62412			USP18	1.34118	2.60169			AC005261.5	-0.8253	1.41397			C16orf58	0.663295	4.16641			HGF	6.26329	9.05615
	SLC44A3	2.00523	1.62348			C1RL	0.943029	2.5981			TMEM8B	0.514891	1.41384			GACAT2	-2.58038	4.16629			SP110	2.44197	9.05226
	MX1	-1.67433	1.62336			AC091982.3	1.3929	2.59741			NEK2	-0.907273	1.41354			SLC38A7	0.551053	4.16268			RASGEF1B	6.74491	9.03495
	CASTOR2	-0.61417	1.62119			SH3BP5	0.796012	2.58909			NCAPG2	-0.732853	1.41188			GRAMD1A	1.17993	4.15978			CENPM	-2.82973	9.02864
	ARL4A	-1.48209	1.61862			MPP6	-0.4644	2.58845			LINC02185	2.65753	1.41165			QKI	-0.50058	4.1582			METTL7A	-3.44616	8.99695
	AL137186.2	0.703173	1.61856			CCDC194	3.29305	2.5826			FCGRT	0.566295	1.40962			ECE1	1.10211	4.15793			PIP4K2C	1.01767	8.98138
	MXRA8	-0.52515	1.61791			TNFRSF4	4.29871	2.58132			TOP2A	-0.876296	1.40941			DDX58	0.825308	4.15396			AC099850.3	-2.71325	8.96812
	AC041040.1	2.08926	1.61496			CHCHD10	-0.50854	2.57837			IQCJ-SCHIP1	-0.484862	1.40833			CDKN2C	-2.2026	4.15339			KNSTRN	-1.96723	8.95793
	CXCL8	0.951812	1.6146			RAMP3	-4.23458	2.57467			IL10RB-DT	1.12875	1.40775			CLCN4	-1.35194	4.14867			MMP16	-1.93051	8.9546
	GMPR	-0.47881	1.61442			AC097059.1	3.67806	2.57464			ACTL6A	-0.343736	1.40723			F3	5.87106	4.14628			GAS2L1	-1.10273	8.95315
	COL1A2	-0.52328	1.61268			ANKRD36B	-0.9552	2.57461			AP002840.2	2.16414	1.40687			MYRIP	-2.03167	4.14323			EGOT	4.12202	8.93123
	AC022613.1	1.18992	1.61237			UGCG	1.11518	2.56815			LPAR5	-2.20797	1.4057			UNC5B	4.53425	4.13795			MYD88	1.43209	8.91747
	LINC02482	-1.5724	1.61219			ANO7L1	2.08933	2.56541			CBY3	2.4503	1.40462			LRRC32	1.32262	4.12935			ARHGEF11	0.873309	8.89443
	SUPT16H	0.241953	1.61186			SLC16A6	1.67842	2.56174			LIG3	-0.291417	1.40305			PI3	4.75223	4.12896			PTAFR	4.37622	8.88594
	WSB1	-0.88501	1.61121			EMILIN2	1.52492	2.5615			ARHGEF38	1.70769	1.4011			PCDH7	-1.84234	4.12862			HRCT1	-3.5658	8.86214
	FBXO25	-0.60387	1.60964			ZNF704	-0.99135	2.55667			DPP7	0.653517	1.40073			METTL7A	-2.096	4.12835			XRCC2	-2.30052	8.84171
	ABCA4	1.13413	1.60911			GBA2	-0.4643	2.54937			CRABP2	-1.31529	1.40041			SLC43A3	1.00688	4.12712			STAT1	2.62202	8.82723
	TTC9	2.80184	1.60856			CFAP161	1.8876	2.54537			EEF1A2	0.848728	1.3996			LRR1	-1.31419	4.12539			MIR4435-2HG	-1.02763	8.81395
	SLC16A6	1.12837	1.60772			CENPV	-0.64762	2.54305			AC133552.2	-1.06941	1.39879			SNX18	-0.86919	4.12451			GDF6	-2.92052	8.80261
	LRIG1	0.532213	1.60735			ELK3	-1.2453	2.54086			SYNE3	-0.755236	1.39824			ZWILCH	-0.94294	4.12342			HEY2	-2.53298	8.79467
	ELL2P1	1.73785	1.60712			SMIM3	-1.57567	2.53767			AL031729.1	1.26815	1.39783			RPSAP15	-0.73409	4.1223			LINC01106	-2.04143	8.79287
	LINC01693	-1.54986	1.60525			PGAP1	-0.83758	2.53295			TPRN	0.602283	1.39747			PRRG1	1.51964	4.1211			HYOU1	1.14664	8.77458
	CHRM4	3.75503	1.60488			IL15	2.76281	2.53106			DBF4	-0.564503	1.39645			SYT15	-1.99725	4.11906			SGO1	-2.82203	8.75184
	RFX8	2.13915	1.60483			PABPN1	-0.26574	2.5286			MYPN	-1.62102	1.39401			RFX8	4.51237	4.11814			OSBPL3	1.22154	8.75023
	AC021148.1	-2.54413	1.60447			AKIP1	0.545572	2.52739			RHBDL1	0.592992	1.39211			ERCC6	-1.50255	4.11299			TNFAIP3	2.67024	8.73041
	NUS1P1	1.53687	1.60406			OGFR	0.785084	2.526			DGAT2	0.647815	1.39002			FAM199X	-0.39748	4.11196			DNA2	-1.36689	8.72012
	AC092143.3	2.71059	1.60316			PXYLP1	1.52569	2.52364			OTX1	-3.32902	1.38954			KRT80	-1.89569	4.10952			IMPDH1	-0.9708	8.70915
	CTHRC1	1.30526	1.60271			TNFAIP2	2.03077	2.52249			BCRP1	3.81634	1.38914			NUDT21	-0.62427	4.10791			RPL7	-0.77662	8.66902
	KCNN2	3.16368	1.60251			ZNF22	0.646697	2.52133			TMEM120A	0.55084	1.38892			KPNA2	-1.268	4.10344			GPD1L	-1.54558	8.66656
	EMILIN2	1.18845	1.6015			DSCC1	-1.02276	2.52128			PDXP	-0.643117	1.38872			AC026477.1	6.049	4.10017			C1orf147	1.78922	8.64966
	SERAC1	-0.38679	1.60096			GNPDA1	0.326996	2.51963			AP001453.2	0.571205	1.3886			NDC80	-2.29826	4.09212			CLSPN	-2.68806	8.63428
	FGF7P6	-4.30976	1.60082			FAM186B	2.27795	2.51749			TYSND1	0.35269	1.38804			SLC18B1	1.48326	4.09097			MAMLD1	-1.78952	8.62674
	AL135999.1	-0.79755	1.59786			PARP12	0.844004	2.51467			BMS1P13	1.84474	1.38792			L3HYPDH	-1.0573	4.09014			C1RL	2.08249	8.62046
	NR2C2AP	0.404737	1.59776			MIR6835	-2.47849	2.51379			AL138724.1	0.827253	1.38669			C1RL	1.21923	4.08684			ARHGEF5	1.78745	8.61628
	NIFK	0.394212	1.59769			AC022211.1	-1.45503	2.51284			MMP7	0.93256	1.38551			NEK7	-1.47089	4.08427			TYMS	-2.21866	8.61435
	ZNF696	0.477747	1.59679			ZC3H7B	0.400075	2.50881			AC006504.8	0.727813	1.38435			UPP1	0.908885	4.07257			PKMYT1	-2.64435	8.60899
	AC012368.1	-1.48096	1.59662			PDXK	0.813341	2.50877			LINC01771	-2.75739	1.38363			RBP5	1.9479	4.07056			SLAMF8	6.42617	8.55198
	PNPT1	0.223516	1.59617			MTMR11	0.594917	2.50007			TUBBP1	-0.634871	1.38348			SLC9A5	0.999698	4.06775			TCAF2	-2.49916	8.55008
	CATSPER2	-0.61549	1.59525			PSMA5	0.293554	2.49769			OPTN	0.378119	1.38345			CYB5R2	4.2651	4.06649			VPS37C	0.914377	8.54672
	FGF12-AS2	5.2794	1.59368			LRRC8A	-0.60293	2.49509			SYNCRIP	-0.310811	1.38344			GTF3A	-0.72563	4.06463			LRRC75A-AS1	-1.27948	8.54361
	LYRM1	0.502249	1.59312			TMEM120A	0.398846	2.4924			PAK4	-0.249889	1.38019			TOX2	2.36314	4.05573			GRIPAP1	0.717526	8.53337
	CD163	-4.48585	1.59306			ID2	-1.22053	2.49073			TMEM42	0.374427	1.37876			SYBU	-1.5449	4.05482			ZNFX1	1.55106	8.51183
	TFPI	-0.64601	1.5929			XYLB	-0.58071	2.48822			ZNF598	-0.313872	1.37622			TMEM163	1.94141	4.0528			CDCA4	-1.3309	8.50503
	MXD4	-0.52004	1.58959			HDDC2	0.658715	2.48037			AP001830.1	2.27575	1.37471			QPCT	1.24461	4.05156			BATF2	5.88829	8.49965
	LIPT2	1.78952	1.58949			AK1	-0.52345	2.47716			NEFH	-1.2298	1.37408			PITPNM3	-1.61143	4.04946			ZG16B	3.1824	8.49624
	GATD3A	0.631931	1.58901			TNFAIP3	1.78598	2.47616			AC008610.1	1.41766	1.37379			TUT1	0.750432	4.03824			FMNL1	3.87174	8.48163
	SLC6A6	-0.80566	1.58835			INKA1	-0.49339	2.46881			CTHRC1	0.826344	1.37363			KCTD11	0.626075	4.03261			HNRNPR	-0.86002	8.48063
	LRRC8A	-0.39784	1.58694			TMCC3	-0.7944	2.46869			SLC22A31	0.935804	1.37026			RAD54B	-1.38602	4.02994			DUSP16	1.28737	8.4686
	LIFR	-0.22821	1.58671			TXLNB	1.81172	2.46741			SEZ6L2	0.726849	1.37012			CLEC2D	0.950611	4.02606			ORC1	-2.6601	8.4649
	LINC00920	0.861625	1.58627			IKBKE	1.43977	2.46656			SAT2	0.601288	1.36936			TMC8	2.14761	4.02442			RSAD2	9.23888	8.46006
	EPS8	-0.84864	1.58301			RTTN	-0.54249	2.44745			NEFM	-2.03895	1.36856			NPC1	1.22782	4.01761			KYAT1	-1.01011	8.45437
	PLCE1	0.54479	1.58266			BCL3	1.5218	2.44618			ARSA	0.47509	1.36797			MTMR2	-0.43288	4.01745			CYTH1	1.24337	8.45237
	VCAM1	0.959467	1.58043			SELENOM	1.17549	2.44418			CHRAC1	-0.28436	1.36732			GRPEL2-AS1	2.81274	4.01631			PINLYP	2.27651	8.45092
	RNASEK	0.451545	1.57981			GPR68	1.30911	2.44359			RTN4R	1.01947	1.36715			CCDC136	1.99107	4.01598			ITGA1	3.86598	8.43921
	SYNJ2	0.163197	1.57892			EMCN	-1.24392	2.44351			SFRP1	-0.644225	1.36652			CENPO	-0.96717	4.01488			NUSAP1	-2.8128	8.431
	STAT3	0.361973	1.57804			UBE2Q2P1	-0.74471	2.43961			SCOC-AS1	1.04985	1.36603			TNS3	3.10394	4.01347			EIF2AK2	1.57021	8.40362
	PCMTD1	-0.66832	1.57787			NPNT	5.09845	2.43826			GPR137	0.47399	1.36553			ITGA1	3.60541	4.01028			NEIL3	-3.75289	8.39942
	BDH2	-0.25496	1.57719			SLC9A3	-0.95601	2.43482			CADM1	1.01576	1.36531			BAIAP3	2.61649	4.00966			PSTPIP2	2.09131	8.39265
	AL136531.1	-2.93667	1.57717			COL9A3	-1.45313	2.43428			AC007998.4	-2.04119	1.36498			LSM12P1	-0.79017	4.00785			ADIRF-AS1	-2.13695	8.38692
	TINF2	0.295649	1.57625			NAMPTP1	1.27981	2.42637			CD36	1.01937	1.36446			CLDN7	0.997355	4.0051			CCDC68	-1.81182	8.38637
	AKR1C1	-1.12903	1.57463			TIMMDC1	0.305958	2.42276			BLOC1S1	0.552374	1.36377			BUB3	-0.84145	4.00448			TSPAN12	-1.1992	8.38155
	DGKD	1.5488	1.57374			TNFRSF1A	0.288775	2.41705			ODF3B	0.861287	1.36314			GATA2	-1.25197	3.99723			MYBL2	-2.99644	8.38052
	AL356356.1	-0.68253	1.57288			CYBC1	0.383579	2.41617			CCNA2	-0.819557	1.36277			ZNF702P	-1.14734	3.99608			DIAPH3	-2.99222	8.3757
	AC092902.2	-1.88355	1.57202			AC004551.1	3.65041	2.41273			FAM19A2	-1.39533	1.36099			ADAMTS4	4.24305	3.99332			LINC01592	6.02198	8.36404
	NBPF17P	-0.78909	1.57147			CLEC1A	2.19966	2.39909			LRRCC1	-0.632748	1.35993			ZMIZ1-AS1	3.52715	3.98409			RIN1	-2.35994	8.36116
	COCH	-1.12965	1.57136			LINC00589	-3.73765	2.39692			SREBF1	0.355556	1.35938			PCDHGC3	1.6189	3.98404			LST1	6.34509	8.35611
	TMEM70	0.319522	1.57129			PRKAR2A	-0.30651	2.39512			C21orf62-AS1	1.69318	1.35934			CBLB	2.05554	3.97867			DDX60L	2.42079	8.34504
	PALD1	1.76771	1.57108			CD226	-4.16885	2.39248			LMF1	0.548889	1.35851			CLEC4GP1	-3.39801	3.97321			ACKR3	3.36804	8.34152
	SOD2	2.27624	1.56671			HLA-DOB	3.3711	2.38931			SH2B2	1.12544	1.35778			ATP2B1	2.23137	3.97193			ADAMTS3	3.50025	8.33129
	AC138932.5	-1.63678	1.56607			LINC00639	-1.97112	2.38405			AL049871.1	1.37311	1.35724			CHST6	1.7041	3.97132			TFDP1	-0.98178	8.32985
	MX2	-3.46346	1.56492			PRDM10	-0.44687	2.38327			FOS	-1.12748	1.35638			MYO1B	4.13865	3.96956			FOXF1	5.99667	8.32279
	CHST6	1.83991	1.5649			LRIG1	0.698449	2.37979			OR1F2P	2.92082	1.35635			GK	1.92356	3.96883			CENPL	-1.47589	8.31398
	CFB	2.37254	1.56424			ZSWIM3	0.623204	2.37309			RDH13	0.608713	1.35634			AC245100.8	3.88552	3.96693			AL356234.1	4.59611	8.30457
	C5AR1	-3.19725	1.56306			STX11	0.659303	2.37277			STARD5	0.908741	1.35542			MAP2K6	-2.27952	3.96625			DIXDC1	-1.79538	8.29759
	NRBP2	-0.20469	1.56289			MANCR	-0.43718	2.36909			CAPS	0.919268	1.35513			AC241952.1	0.983704	3.96142			SPIN4	-3.07762	8.29681
	ADAM28	4.21867	1.56225			DNAJC6	0.600266	2.36874			SYDE2	-0.585393	1.35478			IFNAR2	1.01811	3.95784			DNAJC9	-1.02807	8.2959
	MSH6	0.328429	1.56175			TMC7	-0.58106	2.36465			SPAG5	-0.786424	1.35435			PARP14	1.40897	3.95723			ANKRD13B	-1.22177	8.29479
	TCTEX1D2	-0.89126	1.56173			CITED4	1.75593	2.36169			GTSE1	-0.795084	1.35393			AC073130.2	-1.12713	3.95333			CNKSR3	2.56424	8.27329
	KLF9	0.286197	1.561			PRICKLE3	1.02988	2.35935			MIR6797	1.57794	1.35385			HNRNPA1	-0.66895	3.94998			RANBP10	0.842038	8.26552
	SUSD6	0.747594	1.55694			CACNB1	-0.50343	2.35812			KNTC1	-0.536585	1.35343			UNC5A	2.46813	3.94494			FBXO17	-1.31171	8.2602
	AC139713.2	-1.85476	1.55661			BTN2A2	0.958102	2.3565			CENPL	-0.576326	1.35277			JADE1	-1.10917	3.94462			CD24	-2.75006	8.25921
	NEDD1	0.715418	1.55628			CARD8	-0.30332	2.35251			ARMC12	0.794423	1.35239			DHRS7	1.48799	3.93906			FAM216A	-1.90902	8.25917
	GALNT18	2.70174	1.55625			SLC39A10	-0.30967	2.34853			ANP32E	-0.409446	1.35152			DEF6	1.71634	3.93842			RRM2	-3.19118	8.24265
	HRH1	0.562794	1.55598			NKX3-1	1.84358	2.34559			EIF1AXP1	-0.420949	1.35099			KIF22	-1.52522	3.93544			RNF213	2.59965	8.24034
	ALG1L15P	-3.27109	1.55544			MAFB	-1.86919	2.34392			NTRK1	-3.82789	1.35032			NEK6	-0.73876	3.93058			SAA1	8.46383	8.22598
	RNF24	-0.3082	1.55525			PPL	-2.32832	2.34325			VPS9D1	0.683846	1.35014			TPBG	2.36346	3.92971			TCF19	-2.10814	8.22496
	CSF3	1.62872	1.55449			AC009139.1	-1.95409	2.34259			ACTL10	0.897744	1.3493			NET1	-0.78878	3.92009			ANKRD33	2.79846	8.2116
	OCEL1	0.407652	1.55307			ADAP1	2.63343	2.33614			G2E3	-0.550621	1.34818			PITPNM1	0.796241	3.91248			MXD3	-2.06528	8.16764
	NPNT	4.58687	1.5512			AL031058.1	4.28352	2.33287			DIAPH1	-0.248976	1.34781			ZNF175	-0.92027	3.90398			LCP2	7.43915	8.16048
	GATA6-AS1	-0.99204	1.54839			NINJ1	1.46245	2.33134			AC027575.2	1.43726	1.34654			HELZ2	1.14795	3.90267			FRY	-1.40116	8.15758
	METTL15P3	4.01497	1.54798			CCL16	-1.34376	2.32884			GCNT3	2.97494	1.34499			APCDD1L-DT	-3.09783	3.9024			ANP32A	-0.85115	8.13516
	AC012645.4	-0.92016	1.54753			SRGAP2B	0.486267	2.32769			PRMT3	-0.412677	1.34476			NPDC1	0.48242	3.89536			ARHGAP25	1.76622	8.12962
	ARNTL2	0.517069	1.54568			SELE	4.50746	2.32639			LRCOL1	1.95999	1.34432			TMC1	3.08872	3.89408			IL3RA	3.35713	8.1286
	SLC25A30-AS1	-2.63624	1.5444			AC116347.1	1.98365	2.32414			ZMIZ1-AS1	1.90032	1.34416			TSLP	2.88812	3.89314			SAV1	1.39754	8.12476
	NOC3L	0.3263	1.54339			SLFN11	0.547685	2.32104			AC010653.1	2.75998	1.34355			DNAJC21	-0.49989	3.89251			RAB30	-1.29656	8.12422
	DNAJC18	-0.30555	1.54283			ANKRD36C	-1.00234	2.32075			ACSF2	0.582228	1.34336			AGTRAP	0.773434	3.88675			TNFSF10	3.33485	8.12347
	RBMXL1	0.666177	1.54218			GANC	0.573597	2.31975			DKC1	-0.422268	1.34288			E2F8	-1.97824	3.88104			IMPDH2	-1.6579	8.12192
	NKX3-1	1.96468	1.53992			C22orf46	0.897025	2.31804			PACSIN3	0.728843	1.33999			PZP	2.3482	3.87976			CCDC194	7.11492	8.11079
	MYH7B	-0.63467	1.53654			RTN4RL1	-4.97826	2.31643			PAXIP1	-0.530036	1.33967			MGARP	-2.43921	3.87872			CEP78	-1.25722	8.10886
	SH3RF3-AS1	0.692512	1.53585			RBBP8	-0.50362	2.31433			AC007998.3	-0.757001	1.33932			PDXK	0.865488	3.87461			IL18R1	2.03757	8.10849
	NRIP2	-0.58187	1.53398			CYLD	1.04321	2.31392			ADAMTS1	-1.40219	1.33902			MN1	-0.95856	3.87347			ELL2	1.43999	8.09636
	MEG9	-0.6809	1.53343			TAF9B	-0.46523	2.31166			TTC39A	1.12494	1.33884			SIRPB1	2.28401	3.87312			UXS1	1.23254	8.09336
	PPIF	0.351088	1.53153			LTB	4.6793	2.30855			LINC00323	1.22681	1.3384			FGF2	-1.94145	3.87247			CFLAR	1.1041	8.09159
	STEAP3	0.407189	1.53072			AC005699.1	-0.70071	2.30394			JOSD2	0.780174	1.33837			C4orf46	-0.85881	3.87135			SEMA7A	6.47667	8.07988
	DBF4	0.637402	1.52932			RAPGEF5	0.529502	2.30334			SHCBP1	-0.825578	1.33758			TPBGL	3.0348	3.87106			ADAR	1.20399	8.07293
	TSPAN5	-0.69157	1.52597			RGS7BP	-1.57704	2.29875			DLK2	-0.720077	1.33676			AC005740.4	2.79698	3.86853			CIP2A	-1.73087	8.06994
	AC006372.2	-4.03842	1.52583			SHANK3	-0.43199	2.29751			MAMLD1	-0.387737	1.33639			SARDH	1.34787	3.86358			KCTD11	1.05012	8.06828
	NPIPB15	-0.61194	1.52554			USF1	0.461096	2.29686			AC092718.7	-1.2803	1.33554			MYCL	1.63575	3.85781			CD40	3.38048	8.06092
	LMNB1	0.656151	1.52467			BTG3	0.807773	2.29608			KIF15	-0.92214	1.335			TNIK	-1.39246	3.85443			ANKRD26P1	5.58588	8.06035
	NUDT16	0.44526	1.52297			HOTAIRM1	-0.61373	2.29605			AC017104.4	-1.93277	1.33479			WWP1	-0.52764	3.85417			CDC42EP3	1.19681	8.05544
	SERPINE3	-2.96179	1.52293			LTA4H	-0.93199	2.29395			AL139353.2	1.33888	1.33206			FEZ2	-0.44465	3.85138			NFKBIB	0.941416	8.05099
	MCMBP	0.38337	1.52281			OLFML2A	-3.27934	2.29373			AC092134.1	0.76965	1.33182			HYLS1	-0.9004	3.8486			IL1B	5.48595	8.04919
	DNAJC6	0.463856	1.52097			GLRX5	-0.26218	2.29286			OPRL1	0.682057	1.33088			RPS2P46	-0.75211	3.84831			AP006248.3	6.65108	8.03162
	MRPL39	0.256557	1.52066			WSB2	0.374106	2.29108			POLR2B	-0.316292	1.32989			TPD52	-2.03823	3.84583			TRAF2	0.854194	8.02915
	DLL1	-1.39364	1.51967			HP1BP3	-0.19295	2.28811			NDE1	-0.354966	1.32878			SCHIP1	0.936111	3.8446			AURKA	-2.09366	8.02502
	MAGIX	-1.20113	1.51886			HAPLN3	1.28602	2.2857			PSD	0.940432	1.32852			CLSTN3	1.51855	3.83628			SMC2	-1.32415	8.00847
	PHACTR4	-0.48227	1.51823			CXCL3	3.61692	2.28526			ZNF843	-2.11967	1.32852			BAG2	-1.61182	3.83206			VMP1	0.803109	8.00322
	C1R	2.34353	1.51726			PIM1	2.0591	2.28495			SAMD11	-2.14164	1.32641			OCIAD2	1.14401	3.82767			GRAMD1A	1.43996	7.99431
	NINJ2	-2.71946	1.51589			PGAM1	0.328251	2.2805			LRRC40	-0.329327	1.3263			MMP28	-2.48372	3.82692			NSD2	-1.50423	7.98709
	SRGAP2	0.310298	1.51568			AC021016.2	-0.9919	2.28011			NPAS1	1.31256	1.32614			GATA6	-1.58006	3.82577			ARID5A	1.64597	7.97327
	AC098614.4	2.98486	1.5153			SLC39A1	0.956733	2.26914			MIR31HG	-1.38612	1.32529			CCDC138	-1.02466	3.82536			LINC01894	4.60227	7.9673
	CHSY1	0.249057	1.51201			MID1IP1	0.473849	2.2681			AL929236.1	-1.76681	1.32525			BCL6B	2.32434	3.82416			RGS2	2.07948	7.95992
	ANKEF1	0.480238	1.51139			VPS26C	0.338941	2.26311			ABCE1	-0.388927	1.32491			RPLP0P6	-0.68162	3.82306			SMAD3	0.840177	7.95883
	GIPC2	-1.28909	1.50876			FAM126A	0.305529	2.26009			ASPDH	1.04249	1.3247			RPL10A	-0.62146	3.82199			RARRES1	3.28482	7.95744
	RBPMS2	1.09677	1.50857			ATP2B4	-0.75226	2.25995			ADO	-0.300437	1.32335			AC147067.2	2.24596	3.82169			USP54	2.37484	7.95197
	EIF2B3	0.25495	1.50856			RSAD2	4.97158	2.25963			RNU7-3P	-2.48473	1.32302			RPS23	-0.65398	3.82137			AQP3	-2.49965	7.95113
	JAKMIP3	-3.52476	1.50828			RCC1	-0.3482	2.25778			TMEM37	0.497334	1.32285			TFDP1	-0.78675	3.82112			F3	7.19573	7.93944
	PBXIP1	-0.27391	1.5081			CLEC7A	3.5835	2.25599			AC027307.1	3.12072	1.32275			DIAPH3	-2.05407	3.81784			FLNC	-2.13031	7.93128
	TNFRSF21	0.237068	1.50528			ACOT4	2.18266	2.25474			BISPR	1.09409	1.32256			MNS1	-2.02453	3.80719			FBXO43	-3.78767	7.92506
	CLK1	-0.37918	1.50455			OPLAH	0.648086	2.25352			EXOSC10	-0.320762	1.32246			AC005280.2	3.1349	3.80685			SLC6A4	4.10226	7.91716
	PPFIBP1	-0.33451	1.50451			GCA	0.862041	2.25267			AC091152.4	-1.83943	1.32225			SLC26A6	1.1476	3.80429			NCF4	5.23414	7.91466
	WWP1	-0.30576	1.50309			FAM3C2	0.933169	2.2493			DHRS4	0.545602	1.32223			MELK	-1.50865	3.80418			SHC3	-1.89469	7.91437
	CYP1A1	-0.94524	1.503			SH3TC1	0.881432	2.24894			AL136982.3	-2.82681	1.31956			SMS	-0.79935	3.8036			TRIM14	2.34714	7.91296
	NAT10	0.23482	1.50105			SNHG8	-0.43127	2.24859			BAIAP2L2	1.46473	1.3192			OSBPL3	0.899084	3.80295			STAT6	0.74798	7.91162
	DNMT1	0.29353	1.5004			KLHL42	0.279305	2.24733			POC1B-AS1	0.854558	1.31914			SKA1	-2.2585	3.79945			DAPK2	3.27515	7.90883
	TRA2A	-0.21245	1.5004			GPR107	0.356779	2.24681			WBP11	-0.36865	1.3185			EIF3E	-0.41752	3.79805			CDCA7	-2.5882	7.90724
	DHX9	0.180342	1.50012			AL357060.1	1.25071	2.24601			MTIF2	-0.322867	1.31804			GBP5	4.97908	3.79693			UBASH3B	-1.50368	7.9065
	PDCD4	-0.8904	1.49978			LIMCH1	-1.47139	2.24241			CCDC150	-0.628681	1.31756			AC073130.1	-1.75506	3.79616			TMEM63B	1.31943	7.87817
	ADAP1	1.63948	1.49963			S100A3	1.05086	2.24114			ZNF29P	2.93201	1.31749			HMGB3	-0.65822	3.79131			PI3	6.73102	7.87158
	HLA-DOB	2.66495	1.49834			C6orf132	1.00873	2.2405			AKR1C3	0.577963	1.3172			WNT5A	2.27846	3.79077			HNRNPA1	-0.88291	7.84693
	CYB5D2	-0.41858	1.49282			MTURN	-1.20678	2.23937			VLDLR	0.553989	1.31444			PERM1	1.36145	3.79052			FAM129A	2.75391	7.84323
	SMAD7	-1.05934	1.48989			TPK1	0.689397	2.2328			RASGRP1	-1.15953	1.31322			DLEU1	-1.8752	3.78933			PGAP1	-0.9726	7.84001
	CD69	1.59741	1.48489			GRIP2	4.15448	2.2305			ALDH1A1	0.736433	1.31246			TRPM4	0.822338	3.78886			SPPL2A	1.07895	7.82333
	RP1L1	1.56471	1.48337			NSUN5	1.19599	2.22858			RF00134	-2.13105	1.31223			AC114488.1	-2.12705	3.78129			CACNA2D4	1.81519	7.81739
	SH3TC1	0.532698	1.48333			AP003392.5	3.36911	2.22711			TPK1	0.398629	1.31197			H2AFZ	-1.12583	3.78087			CDKN3	-3.09945	7.81167
	SRGAP2C	0.386818	1.48235			LRP6	-0.30679	2.22641			MS4A6A	1.66468	1.31179			TNFRSF10B	0.936642	3.77827			TRIM65	-0.63138	7.80808
	AC026412.3	2.10167	1.48197			PHKA1	-0.76729	2.22627			RPL23AP25	2.57629	1.30921			DNAH8	-2.91758	3.77523			ERCC6	-1.88888	7.80431
	KCNRG	-2.02717	1.48195			LST1	3.83285	2.22587			CCDC138	-0.524627	1.30896			TNFRSF14-AS1	2.32226	3.77502			CRELD1	1.26147	7.80349
	PAEPP1	4.48775	1.48139			BACE2	0.9602	2.22494			CBX3	-0.18518	1.30819			RHBDL2	1.46744	3.77401			CGAS	1.86246	7.80196
	AC142472.1	-0.88454	1.48133			ZMYND15	1.51279	2.22457			ACTR3C	2.04005	1.30757			PLEKHN1	1.50754	3.77348			LAMA1	3.32488	7.80164
	ZNF730	3.1053	1.48083			SH2D5	1.80847	2.22442			ALKBH8	-0.512166	1.30748			STAT6	0.53754	3.77068			OIP5	-2.88122	7.79446
	RPS20P33	-2.23124	1.48069			PTPRA	0.335368	2.22268			FAM74A4	0.942621	1.30743			IL16	2.95093	3.76946			ARHGEF40	2.04878	7.79017
	FAM86JP	1.08546	1.47831			HRH1	0.726448	2.21822			ARHGAP19	-0.374293	1.30673			LINC01123	-1.48959	3.76945			PCDHGC3	1.83915	7.77312
	DDX60L	-0.59729	1.47599			IL17RE	-1.20163	2.21673			STMN3	0.54868	1.30622			CEP78	-0.86599	3.76571			OCIAD2	1.49355	7.74931
	PARP1	0.311792	1.47436			GAS6-DT	-1.70479	2.20913			SLC7A2	-0.652409	1.30601			AL137009.1	3.53466	3.76524			MCM2	-1.65403	7.74896
	IQCD	-1.2348	1.4731			BCL9L	0.346686	2.20526			RF00019	-2.71574	1.30567			KTN1-AS1	-1.53774	3.76301			MOCOS	1.36114	7.74672
	PELP1	0.185707	1.46921			RASSF10	-5.28975	2.19896			NPC2	0.533645	1.3056			NPTX1	-2.65847	3.75529			SLC25A37	1.78391	7.7412
	PTGFR	1.51136	1.46762			PLGLB1	-2.39484	2.1956			BX005019.1	1.04124	1.30529			STARD3	0.990409	3.75338			PHACTR1	1.31791	7.73065
	KCNK6	-0.53669	1.46726			EDN1	0.659103	2.19529			DBP	0.857375	1.30503			IRAK2	1.79765	3.74728			ACAT2	-1.31954	7.72228
	WDR81	0.313307	1.46675			AC126474.2	0.966372	2.19364			LINC02585	2.29311	1.30469			ACVRL1	0.909545	3.74616			RASD1	2.68163	7.71373
	GDPD3	-0.62549	1.46625			SLC12A7	0.481869	2.19223			AC096720.2	1.21273	1.30459			FAM241A	-0.7735	3.74347			FANCD2	-2.01553	7.70905
	PARD3-AS1	-3.09867	1.46611			ASPRV1	2.45754	2.19145			SMIM29	0.416173	1.30448			SH3PXD2A	2.17485	3.73695			ANGPT1	-3.74272	7.70251
	GRASP	-0.22112	1.46593			SPG11	0.291421	2.18969			AL357673.2	1.48446	1.30401			LMNB1	-1.59411	3.73567			LAP3	2.60456	7.70016
	BLOC1S5	-0.35781	1.46543			MAN1A1	-0.68165	2.18868			UTP20	-0.535485	1.30321			ARMC4	-1.48319	3.73198			TK1	-2.97828	7.68527
	RF00019	-1.48024	1.46419			DNAJC19P5	4.0775	2.18608			SDSL	0.909438	1.30245			DNAJB4	-1.64086	3.72991			RFC5	-1.38343	7.67692
	MPO	3.48984	1.46294			MOCS2	-0.541	2.18546			LRRC8B	-0.462767	1.30094			SEMA3A	-2.18408	3.72815			MCM8	-1.52013	7.67043
	AC005534.1	-3.51773	1.46261			GPR85	1.78771	2.18448			AL357518.1	0.900027	1.30082			WDR5	-0.43961	3.72786			DGAT2	1.49474	7.66291
	AGAP11	-3.43278	1.46167			FGF18	-3.5268	2.18406			SLC4A3	1.25227	1.30077			RPSAP47	-0.65328	3.72747			PARPBP	-1.91334	7.6612
	TESK1	-0.23886	1.46118			GPBP1	0.370753	2.18376			SLF1	-0.421914	1.29912			CLN5	0.671269	3.72476			RAD54L	-2.60763	7.65767
	SLC40A1	-1.12642	1.46103			FZD6	0.454036	2.1825			AC005387.1	1.48209	1.29866			LINC00513	-1.81043	3.72161			CREG1	1.25909	7.65644
	NLE1	0.360307	1.46016			IRF2	0.752765	2.18197			TGS1	-0.447975	1.2986			CD1D	2.30804	3.71701			PITHD1	-0.99692	7.65269
	APOM	-0.98652	1.45966			FAM216A	-0.59223	2.17851			NADSYN1	0.392584	1.29859			AL512324.1	2.62987	3.7147			RFC3	-2.13942	7.6333
	CRIP2	-0.43876	1.45725			FOSL2	0.913163	2.17604			CD81-AS1	1.16377	1.29703			AC147651.3	1.66853	3.71448			TRAIP	-1.99502	7.62732
	AC002451.1	-4.02099	1.45683			AC019069.1	0.621869	2.17553			PIFO	1.05858	1.29585			ITPKA	3.07779	3.71064			INCENP	-1.60164	7.62015
	TMEM44	-0.21405	1.45661			RHBDL1	-1.11918	2.17528			CRYAB	1.17591	1.29562			EFNB1	2.0882	3.70962			PDE4B	2.06107	7.61664
	ARHGEF37	-0.24883	1.45659			CPEB3	0.572597	2.17511			GGN	0.660439	1.29444			AC113383.1	-2.05916	3.70844			PITX2	5.58717	7.61121
	HPS3	0.359286	1.45616			HES1	-0.6474	2.17199			LINC01013	0.473572	1.29382			LYL1	-1.11355	3.70479			TAP2	2.11342	7.5999
	GRTP1	-1.22846	1.45476			XRN2	0.390829	2.1684			AC007879.3	1.97462	1.2934			FGF12	5.65143	3.70446			FGFR1	-0.71822	7.59292
	SEMA6C	-0.57636	1.45373			AC078883.1	-0.85098	2.16545			ZGLP1	0.671984	1.29318			LMNB2	-0.95551	3.70207			RTP4	6.42863	7.58331
	LONRF1	0.628926	1.45255			CHST12	-0.43542	2.1651			ADAM23	0.370743	1.29285			WASF3	-0.87633	3.70086			CENPW	-1.82362	7.57081
	NID2	2.24373	1.45254			NCALD	-3.05007	2.16366			P4HTM	0.447979	1.29252			LIF	2.32402	3.69878			ASAP1	-0.77845	7.56082
	CLDN10-AS1	-2.17178	1.45175			FAM49A	-0.71115	2.1625			FTH1P2	0.626269	1.29251			MET	0.624456	3.69854			DNER	2.74423	7.55961
	DENND3	-0.58894	1.45138			NCK1	0.656705	2.16058			AMZ2P1	0.412153	1.29135			TGM4	-3.229	3.69549			Mar-04	-1.16618	7.55955
	AL391650.1	2.51044	1.45076			AC006254.1	3.15396	2.15762			DUSP23	0.639556	1.2911			USP39	-0.48343	3.69362			MAN2B1	0.972552	7.55277
	MCUB	0.271087	1.45064			TNIP1	1.66226	2.15568			ZCCHC2	-0.4839	1.29075			PINLYP	1.69207	3.69103			AC008105.3	4.30863	7.54355
	METRNL	-0.31263	1.44939			LPIN3	-0.73274	2.1551			P3H2	0.702084	1.29069			AC131025.3	3.01171	3.69052			SHISAL1	4.81625	7.53415
	AC026271.3	0.891835	1.44891			AL391987.1	4.74604	2.15473			RAB37	1.51342	1.29043			FBXO5	-1.65289	3.68917			POC1A	-1.74122	7.52717
	ATP2C2-AS1	-1.35208	1.44844			TCIM	1.6352	2.15399			LTBR	0.363074	1.2903			CCDC74B	2.01923	3.68818			SLCO5A1	5.62835	7.51371
	DYRK1B	-0.69642	1.44718			SH3RF3-AS1	0.633472	2.15168			AL359922.3	-2.34695	1.29002			INCENP	-1.02516	3.6867			RPL4	-0.57361	7.50785
	DDIT4	-1.06812	1.44684			ARMCX1	0.39298	2.15149			RAD23B	-0.295681	1.28991			ETS1	2.04931	3.68408			JADE1	-1.45479	7.5036
	SCARA3	-0.53399	1.44491			CRACR2B	-1.32571	2.15062			CCNB1	-0.878662	1.28989			LRP10	1.13708	3.68183			CTSB	1.54908	7.50266
	HLA-DMA	-1.52039	1.44473			SLC43A2	0.337241	2.147			PLXNC1	-1.22078	1.28965			CD276	1.59621	3.67769			HOMEZ	0.890471	7.49236
	AC079061.1	-2.19872	1.44235			FLRT3	-3.5584	2.14681			NDUFB1	0.422723	1.28897			STC1	7.05901	3.67337			TMPO	-1.85196	7.48117
	MSH2	0.336925	1.43984			SAMD5	-0.53532	2.14653			H2AFJ	0.826402	1.28886			CRLF1	-2.04826	3.67202			PNPLA8	0.997101	7.47285
	CBWD5	0.435752	1.43945			TTC38	0.30001	2.14594			STAP2	0.784359	1.28859			CDK6	1.49297	3.67091			ZGRF1	-1.59133	7.46671
	PPP1R21	-0.24555	1.43831			YEATS2	0.308447	2.14308			HIST1H3H	1.12421	1.28846			CAV1	-1.16713	3.67022			C15orf48	5.11301	7.46179
	ZC3H7A	-0.28855	1.43605			HOXB9	4.93495	2.13899			AC005740.4	1.47952	1.28565			BMP2	2.06626	3.66876			ITPKC	1.23689	7.46163
	CNGA4	-2.00903	1.43584			UBE2Z	0.409245	2.1384			PCSK9	-2.43997	1.28556			C3orf52	2.04686	3.66466			SIM1	-2.47649	7.45052
	HIP1R	-0.20717	1.4357			HEXDC	0.44884	2.13555			SAT1	0.579244	1.28377			IRF7	0.795127	3.66411			RBL1	-1.65017	7.43799
	AC135050.5	-0.9944	1.43561			AKT1	0.268784	2.12981			CCNYL1	-0.372918	1.28345			CETP	1.38091	3.66384			SSTR2	5.49889	7.42908
	ZNF502	0.481469	1.43518			AF117829.1	1.75493	2.12975			KANSL2	-0.316504	1.28296			PTPN7	4.62942	3.66297			TDRD7	1.40609	7.42483
	JMJD7	1.36446	1.43436			NAMPT	1.21308	2.1283			AC017000.1	-2.359	1.28293			WISP1	3.8356	3.65778			SERBP1	-0.82301	7.4088
	NCL	0.165501	1.43376			ABCA6	0.35298	2.12239			ABCA1	1.13528	1.28227			ALS2CL	0.816264	3.65638			CIT	-2.1067	7.40408
	AL512324.3	1.77267	1.43348			C2CD4A	4.12664	2.12198			NRAS	-0.329628	1.28186			ZC3H12A	1.41639	3.65583			AC015922.3	3.75239	7.39887
	CCDC186	-0.24316	1.43337			ARNTL2	0.88966	2.12052			DYRK3	-0.443605	1.28096			UBASH3B	-1.25019	3.65063			CENPH	-2.27249	7.39065
	HTR2B	-0.50344	1.43335			EPB41	0.35322	2.11944			AC002398.1	1.47542	1.28043			A4GALT	0.818328	3.64792			OTOGL	-1.95237	7.38002
	CMAS	0.220979	1.43302			FAM168A	-0.29714	2.11767			IFT43	0.543228	1.27977			AC079921.1	1.95054	3.64319			PTPRK	1.08549	7.37834
	PPP1R14D	3.58148	1.43269			USP42	0.464368	2.11761			CENPE	-0.782449	1.27952			SHC3	-1.06673	3.63846			LINC01936	4.03158	7.3551
	TIMM17B	0.330345	1.43137			LINGO1	-2.3867	2.11463			NCAPH	-0.770188	1.27944			LMO7	-1.1311	3.63681			KCNK1	5.69823	7.35384
	DCAF17	-0.26581	1.43122			NKIRAS2	0.208034	2.11135			NAA50	-0.280198	1.27885			SMC2	-0.97012	3.63415			NFKBIE	2.0007	7.33843
	ST8SIA6	-1.45846	1.43048			AMPD3	2.03545	2.11098			ZWILCH	-0.454643	1.27825			PAPLN	1.35827	3.634			AC131011.1	5.73844	7.33391
	MYCL	1.33117	1.42916			RIF1	0.264569	2.10791			KIF18A	-0.75629	1.27813			OIP5	-2.10024	3.63226			H2AFZ	-1.41994	7.32464
	CD200	2.27492	1.42859			GPSM3	0.644596	2.10751			NUDT16	0.301067	1.27693			CYBC1	0.647384	3.63022			KIF24	-1.75625	7.32352
	FJX1	0.485761	1.42673			RARRES1	2.01683	2.10581			GALT	0.445035	1.27684			TRPM6	4.08707	3.62534			ADGRA3	-0.77313	7.32186
	PRR15L	-2.12694	1.42617			LTC4S	-1.98547	2.10497			SLC35F6	0.35208	1.27587			DKK1	-2.40001	3.6163			LRRC17	-2.53365	7.31265
	AP001372.2	0.966391	1.42607			RSPO3	1.08977	2.10382			FTH1P3	-2.38642	1.27578			S100A10	-1.60468	3.61297			SPDL1	-1.44562	7.30718
	RNF19A	0.916047	1.42504			D2HGDH	-0.32986	2.09938			SPDL1	-0.515967	1.27465			INPP1	-0.62537	3.61132			CXCL11	7.07113	7.27726
	STX11	0.355753	1.42418			SLC41A1	1.38984	2.09831			SNRPN	0.430653	1.27331			RNF41	-0.70432	3.60452			SLC8A3	3.21772	7.26916
	WTIP	-0.34981	1.42387			NFKBIA	1.47133	2.09513			AC091057.1	-0.839355	1.27321			FRMPD4	-1.88035	3.60339			NEURL1B	-3.33252	7.26533
	AC092964.1	3.07036	1.42373			ALDH1A2	-1.71945	2.09494			NUP205	-0.376996	1.27313			MEOX2	-2.02443	3.60333			NMT2	-1.15807	7.26075
	ID1	-0.78103	1.42343			TMEM88	-1.08042	2.09225			MYRIP	-0.614678	1.27305			ECI2	-1.52611	3.60131			LGMN	1.65369	7.25381
	TRIM66	-0.27944	1.42341			BOK	0.267957	2.09155			COMTD1	0.83732	1.27305			ESPL1	-1.3853	3.60095			SPRED3	1.1611	7.25062
	TANK	0.603341	1.42307			FAM111A	0.409204	2.08931			MKI67	-0.861597	1.27291			TNFSF9	1.08965	3.60036			DIS3L	-1.72858	7.24851
	HSPD1	0.225055	1.42254			LINC00475	-1.88491	2.08541			GCAT	0.623684	1.27255			DKC1	-0.79442	3.60002			DDR1	1.07237	7.23913
	AL450306.1	-1.73584	1.42189			AC021205.3	-2.48843	2.08493			KIF4A	-0.865331	1.27173			APLF	0.904554	3.5989			GBP3	1.64654	7.23337
	ST13P18	-3.21306	1.42127			TGFBR2	0.765905	2.0822			CCDC152	-1.06729	1.27077			GPRC5B	0.878156	3.59472			CCL16	-3.05984	7.23282
	JPH3	-1.25717	1.42039			SLC9A8	0.337647	2.08096			PIGQ	0.618587	1.26986			DOC2B	2.47527	3.59471			HLA-DPA1	1.2093	7.22371
	ABCG2	-1.26194	1.41959			MASP1	-1.15968	2.08018			AC006122.1	-2.11873	1.26973			PTGS2	2.10288	3.59371			BAIAP2L2	2.53803	7.2231
	FAM89A	1.40047	1.41888			SBNO2	0.898524	2.07877			NT5C3A	-0.267369	1.26944			SLC6A4	2.43614	3.59311			MTMR11	1.13021	7.21953
	RASSF10	-3.49979	1.41731			SEMA3C	1.82778	2.07766			TMEM171	-0.750057	1.26802			PLXNB2	0.666229	3.59228			TRIM22	1.53092	7.21941
	CBR3	0.545743	1.41725			SH3TC2	-0.84315	2.07422			C18orf25	-0.375564	1.26739			DLEU2	-1.88168	3.59195			OXER1	3.69377	7.21388
	NAA15	0.195345	1.41692			RNF125	-2.15734	2.0732			FNDC11	0.596992	1.26704			TRUB1	-0.44423	3.5892			CACHD1	1.30196	7.18939
	GNAI1	-0.43115	1.41583			ICAM1	2.8251	2.07156			LINC00607	0.354599	1.26678			ITIH3	4.66814	3.57967			PTTG1	-2.50966	7.16902
	PDK4	-1.32075	1.41374			PDCL3P5	1.44474	2.0701			COL16A1	0.688995	1.26672			ADCY1	3.79774	3.57555			GJC2	-2.02208	7.13812
	PCDH12	2.21531	1.41248			TRAPPC3L	2.99946	2.07003			CORT	1.91734	1.26671			CHRAC1	-0.60858	3.57502			TRIM47	0.800919	7.13586
	MCUR1	0.384129	1.41218			AC004890.2	-0.8363	2.06687			TRADD	0.540973	1.26613			RPL4	-0.45574	3.5747			RPGR	0.883743	7.12957
	IPO5P1	-1.33295	1.41124			CDK9	-0.21092	2.06515			AC010422.3	3.09797	1.26538			OAS3	1.33881	3.55994			RNF19B	0.910835	7.11822
	C1QTNF3	-1.14525	1.41097			AC079313.1	-0.9625	2.06478			GATA6-AS1	0.645125	1.26485			LAMA1	2.13592	3.55325			CDC45	-2.78552	7.11391
	HDDC2	0.607102	1.41061			UBFD1	0.310458	2.0595			NUP58	-0.43244	1.26483			XPA	-0.77485	3.55275			POLE2	-2.05205	7.11264
	TPBGL	1.834	1.41033			CX3CL1	5.03724	2.05749			AC004034.1	-1.15976	1.26475			CCNF	-1.0521	3.54658			DLEU1	-2.44195	7.11264
	WDR12	0.219842	1.4103			MFSD12	0.716973	2.05328			TFB2M	-0.353686	1.26451			ARG2	1.4632	3.54578			UHRF1	-1.93911	7.10325
	DNAJC11	0.276898	1.41027			SHISA5	0.415583	2.05091			HIF1A-AS2	-0.94294	1.26442			S1PR2	1.96383	3.54535			CYLD	1.74367	7.10138
	SNRPE	0.271927	1.40983			GDPD5	-0.96215	2.04958			BCL9L	-0.408142	1.26434			RIN2	1.22349	3.54524			PERM1	1.87861	7.08144
	ZNF485	0.809477	1.40882			HABP4	-0.52145	2.04755			CKAP5	-0.386166	1.26322			AC068831.7	-1.8895	3.54418			CASZ1	2.02399	7.05885
	AC016949.1	-2.46513	1.40821			SGPP2	2.18177	2.04602			MCM8	-0.519701	1.26295			APOL3	1.34918	3.54085			SYT9	3.03016	7.04289
	OTULIN	0.252015	1.40784			ZC3HAV1L	-0.45696	2.04567			IKBKE	0.339969	1.26165			GDF15	1.17718	3.53749			FBXO5	-2.28403	7.03331
	DYRK4	0.388405	1.40745			PPP1R3D	0.52211	2.04277			C1QTNF5	1.42503	1.26165			ATG5	-0.44452	3.53471			SECTM1	5.31679	7.0249
	FOXO3B	0.947375	1.40608			C3	3.86519	2.04251			AL354751.1	0.995169	1.26125			CD55	2.95086	3.53381			LAMC2	3.36051	7.01569
	F3	2.99009	1.40588			SIRPB2	0.85958	2.0417			DUSP7	-0.316922	1.26123			CENPW	-1.51439	3.53033			CHST6	2.15749	7.01069
	OLFML2A	-2.30752	1.40482			AC114811.2	-1.47701	2.04023			NCAPD3	-0.458636	1.26054			APOL1	1.54708	3.53006			RPS3AP6	-0.90402	6.99444
	TRMT10B	-0.38958	1.40477			HLF	-2.10642	2.03815			AL138999.1	-2.89349	1.26016			BRCA2	-1.79824	3.523			IL6ST	1.2934	6.98996
	ISG20	1.63842	1.40465			SEMA7A	3.32879	2.03553			TSR1	-0.395435	1.25997			AC131649.2	2.21733	3.52107			RPL10A	-0.73974	6.98029
	AL357060.1	0.779902	1.40415			MRPS9	-0.31022	2.03354			AC012360.2	-1.94727	1.25866			CD93	1.65044	3.51851			CENPN	-1.61513	6.97671
	AC253536.3	-1.1368	1.39847			SCN5A	-0.95458	2.03268			AC010618.2	1.44692	1.25813			ATP2B1-AS1	2.70639	3.51273			CENPK	-1.82456	6.97485
	POLR1B	0.227888	1.39748			VCAN	-1.17419	2.0301			DEPDC1B	-0.756309	1.25768			RTL3	-4.66725	3.51211			B3GAT3	1.20637	6.96392
	NETO2	0.608497	1.39732			CERS4	0.676972	2.02946			TRAP1	-0.379	1.25748			KIAA1143	-0.49981	3.512			PRAL	5.62887	6.96197
	LINC00106	-0.48158	1.39696			BASP1	0.421306	2.0267			GBA	0.361996	1.25631			FAM104A	-0.4704	3.50991			HTRA2	0.985607	6.96034
	NOL11	0.273277	1.39678			RIPK1	0.278552	2.02376			AC027627.1	-3.20208	1.25629			ELFN2	-1.80084	3.50904			G0S2	4.94066	6.95697
	BCL3	0.61346	1.39665			AC072022.2	2.2176	2.0229			GLYR1	-0.205851	1.25607			WDR62	-1.78887	3.50599			GIPC2	-2.69205	6.95198
	SELP	-0.9686	1.39479			AC009949.1	2.68751	2.02215			VGF	-1.28752	1.25601			SLC37A1	1.22328	3.50323			RGS5	-1.60887	6.94903
	TSPAN11	-1.39312	1.39474			CEMIP2	0.647721	2.01759			COX6C	0.429312	1.25555			ARHGAP20	-1.45307	3.50088			SIX1	3.70309	6.94211
	SLC26A6	0.473456	1.39287			MAP2K6	-2.10447	2.01576			ZDHHC14	0.384319	1.25522			RNF213	0.5347	3.49874			AL031651.2	3.50812	6.93933
	GFM1	0.585903	1.39286			SERBP1	-0.23094	2.01338			AC092944.1	-1.00285	1.25515			CUTC	-0.79647	3.49676			HS2ST1	0.890488	6.92698
	MESP2	4.20442	1.3906			ZCCHC7	0.53753	2.00931			GSTO1	0.467346	1.25473			VIT	-2.34722	3.49566			AK5	-2.84495	6.91381
	C9orf72	0.45001	1.39041			DNAJC12	-0.44549	2.00771			C4orf48	0.696683	1.25379			AC104453.1	-2.21894	3.49482			TXNRD2	-1.72736	6.90529
	OTOF	-2.4652	1.39037			TBKBP1	-0.45317	2.00721			LRGUK	-2.43346	1.25373			KIRREL2	2.98115	3.49426			RPLP0P2	4.94925	6.89763
	AC084337.1	-0.92834	1.38963			F2RL3	2.23242	2.00686			LRRC43	0.689145	1.25363			PNP	1.50594	3.49425			CDK6	1.75196	6.88781
	RASSF9	-0.81363	1.38844			DESI1	0.376038	2.00426			AC068831.7	-0.904099	1.25312			ERFE	3.70056	3.49024			LHX6	-2.66107	6.88714
	MAP2K6	-1.41504	1.3875			CSF2	4.84689	2.00406			PPP1R15B	-0.403539	1.25289			FO681492.1	-1.9414	3.48615			DNAJB4	-2.35833	6.88667
	FREM3	-1.69888	1.38737			CALCOCO2	0.559379	2.00375			SYBU	-0.370716	1.25193			AC132872.1	1.17588	3.48415			ASF1B	-2.31672	6.88158
	RENBP	-0.96694	1.38666			APOM	-1.2761	2.00198			BRI3	0.511077	1.25192			RPL5	-0.50599	3.47651			FBLIM1	-0.80081	6.87119
	AQR	0.21986	1.38653			CAPN15	-0.26687	2.0013			C3orf33	0.953889	1.25139			UBE2T	-1.43368	3.47423			LINC01123	-2.54981	6.8679
	SLC7A9	-4.09388	1.38523			SLC35A5	0.262493	1.99955			PRKAG2	-0.350763	1.25109			GINS1	-1.73964	3.47333			UGCG	1.5882	6.86662
	DCBLD1	-0.46669	1.38484			SLC9A3R2	-0.80757	1.99829			GDF5	1.20228	1.25105			AC068987.1	3.01718	3.47098			ACSL3	1.14785	6.86416
	NAMPT	0.766267	1.38389			CCDC136	1.36935	1.99433			MAPK8IP1P2	1.23429	1.25081			IL6ST	1.1608	3.46748			HASPIN	-2.08413	6.86071
	TOE1	0.365829	1.38363			ROBO1	1.12359	1.99393			NAF1	-0.382637	1.24907			ENTPD4	0.690884	3.46417			AC131212.3	1.09871	6.86032
	BLM	0.516407	1.38294			OTUD3	-0.45867	1.98747			NUP160	-0.401939	1.24878			MYO1E	1.49799	3.46319			TMEM63A	1.231	6.83661
	AC023908.3	-1.2536	1.38247			ANKEF1	0.587123	1.98386			PHLDB3	0.438283	1.24875			HRCT1	-2.25802	3.46103			ARHGEF10L	1.20644	6.8322
	KLF3-AS1	1.39504	1.3822			ANXA7	0.224361	1.97791			C8G	0.925801	1.24762			CDCP1	5.94268	3.46035			PCDH7	-2.3608	6.82479
	AC021106.1	0.869514	1.38141			TFDP2	-0.89086	1.97664			CBLN3	0.675907	1.24761			FANCD2	-1.45917	3.45887			AP001610.1	5.14713	6.81247
	ARL11	1.41917	1.38127			RABGGTB	-0.22434	1.97659			SLC16A11	1.41377	1.24743			PRDM8	3.33346	3.45761			IL15	4.71908	6.81118
	ZNF385A	-0.37093	1.38122			RBM24	0.944667	1.97622			GSTP1	0.52405	1.24696			MITD1	0.571934	3.45447			TPBG	2.81693	6.80282
	MECR	0.36317	1.37975			SLC26A6	0.536858	1.97622			TMA16	-0.386561	1.24666			VCAN	-1.7016	3.45269			PPFIBP2	-2.19407	6.79899
	NAMPTP1	0.785747	1.37948			FAM107A	1.24432	1.97458			SLCO4A1-AS1	-2.69309	1.24642			CDCA4	-0.95523	3.45151			UBA7	2.30258	6.79555
	SORD	0.436947	1.37883			PAXIP1-AS1	-0.72483	1.97419			SF3A1	-0.276134	1.24599			YWHAQ	-0.5178	3.44834			ZFP36	1.68499	6.79019
	HPS6	0.334948	1.37861			MEDAG	-0.64501	1.97367			LTA	-2.42836	1.24525			RNF207	1.34286	3.44804			TRIM69	2.23248	6.78892
	RN7SL181P	-3.06696	1.37841			EREG	3.00701	1.9733			CCS	0.712172	1.24519			CPA3	1.98503	3.44793			EVC2	1.0846	6.78872
	SLC39A8	0.876965	1.37731			AL357054.4	1.527	1.97264			LGI3	2.79873	1.24491			ANKRD18B	-1.39402	3.44363			BMP2	2.82393	6.78822
	RPS20P22	-2.37409	1.37653			HSPA1A	0.444042	1.97225			IL32	0.78264	1.24458			DAGLA	0.857631	3.44282			ZFHX2	1.90704	6.78657
	FAM27C	1.21718	1.37602			DDIT3	0.662308	1.97141			YBX1P1	-0.487087	1.24437			CFLAR	0.821203	3.44268			NCAPD3	-1.24999	6.78386
	RPUSD2	0.386512	1.3759			ICOSLG	2.00973	1.97136			TEX29	1.60411	1.24417			RPL7P9	-0.62965	3.44032			IFNAR1	0.969603	6.78265
	ADGRL1	-0.67707	1.37589			JPH3	-1.72366	1.96876			UBE2CP1	2.17805	1.23944			HOPX	-1.42601	3.43803			UBE2S	-1.63972	6.7766
	AC104958.2	4.10734	1.37587			SH3TC2-DT	-2.73467	1.96617			POM121C	-0.256076	1.23906			TSPAN2	-1.75541	3.43615			PXDN	1.61643	6.77151
	TMEM206	0.520086	1.37576			P2RX4	0.536548	1.96614			SDHAF4	0.588797	1.23903			TMEM9B-AS1	1.40953	3.43493			GRPEL2	2.21432	6.77127
	DARS	0.386332	1.37496			ELFN1	-0.84696	1.96305			STK19	0.390324	1.239			IGSF8	0.920206	3.43427			MCM4	-1.92902	6.76957
	AC017116.2	-1.33427	1.37465			CDHR3	-1.97926	1.96026			PLVAP	-1.37535	1.23889			OSTM1	0.994731	3.43353			AJUBA	-0.94025	6.76142
	ETFBKMT	-0.49097	1.37391			OGFRL1	0.715456	1.96013			ISOC2	0.585055	1.23786			RPL39L	-1.5539	3.43352			DHFR	-1.89969	6.76104
	LTV1	0.260198	1.37389			LPP-AS2	0.621697	1.95999			OPRD1	1.43358	1.23772			GABRR2	2.28485	3.43024			RPLP0	-0.84163	6.76008
	IFIT1	-2.32955	1.37377			ADPRH	0.594664	1.95807			PTBP1	-0.280978	1.23766			RPS3AP6	-0.69414	3.4296			RELA	0.400954	6.75612
	MAGEF1	0.332046	1.37356			TOR2A	-0.37829	1.9552			AC147067.2	1.39728	1.23751			GK-AS1	3.20602	3.42883			IL15RA	2.13675	6.74817
	MSRB1	0.232432	1.37313			AC004908.3	-2.37854	1.95427			RWDD4P2	-0.459742	1.23712			XYLT2	0.766378	3.42804			MCF2L	3.80735	6.74222
	DIP2A	-0.2115	1.37309			LGMN	0.824773	1.95196			TMPRSS7	3.01473	1.23697			RNF19A	1.61336	3.42788			MAP2K6	-3.75214	6.73534
	GOLGA8H	-1.00379	1.373			HK2	0.674265	1.95145			ABCA10	0.836147	1.23664			SPRY4	1.91859	3.42578			RPL6	-0.61757	6.73047
	AL136164.4	-0.86324	1.37293			AC008906.1	1.1518	1.95048			AC016747.2	1.51649	1.23626			ZNF217	1.05064	3.42531			SLC38A7	0.563876	6.72543
	CELSR1	-1.19142	1.37247			TTLL12	-0.23539	1.94553			AC023157.1	-1.58236	1.23546			COL4A1	1.15212	3.42501			APLF	1.17579	6.72319
	AC010331.1	-1.44592	1.37241			IL4I1	1.92262	1.94288			RPS20P14	0.590782	1.23518			MCAM	1.05321	3.41849			DTYMK	-1.3217	6.7126
	PTPN11	0.271699	1.37241			C5orf56	1.02897	1.94011			CCDC167	0.588727	1.23497			ZFP36	1.22042	3.41622			HMGB3	-0.78548	6.69281
	ADRA1D	-2.15304	1.37153			HSD11B1	4.85709	1.93963			SGSH	0.275566	1.23481			SIM1	-1.86427	3.41615			MET	0.684559	6.68459
	PIM1	0.604937	1.371			DEDD	0.349582	1.93955			THBS3	0.593938	1.23477			FAM204A	-0.47363	3.41149			ANKFY1	0.730902	6.67334
	SNRNP200	0.188352	1.37032			BTBD7	-0.24006	1.93857			CHST3	-0.545869	1.23397			DIS3L	-1.14931	3.41121			XRN1	1.12603	6.66487
	MFSD2A	0.844444	1.37015			FGFR1	-0.53894	1.93856			SMIM1	1.58876	1.23274			ITPKC	0.817127	3.40991			METAP2	-0.63348	6.65248
	FAM21FP	-1.27803	1.36951			TXLNA	0.228644	1.93547			LZTS3	0.446444	1.23234			FAM83H	2.29621	3.40904			ECE1	1.26222	6.65104
	PRRG1	0.585452	1.36848			AC240274.1	-0.46457	1.93233			KIF12	0.794608	1.23218			SNHG19	-1.1091	3.40782			HRH1	0.750699	6.64888
	CRACR2B	-1.03149	1.3681			KIAA1217	1.78928	1.93225			TYMP	0.886924	1.23206			ADAM17	0.62099	3.4075			HTR1D	-3.17378	6.64199
	PTK7	0.204	1.36807			DPH3	0.30775	1.9282			WISP2	1.58315	1.23071			NDC1	-1.2224	3.40725			CCDC136	2.20368	6.64195
	ACOXL	-3.31655	1.36773			HSPA4L	-0.47829	1.92746			SIL1	0.772309	1.23007			GJA4	-4.54978	3.4014			AC009533.1	-2.43712	6.64181
	TMEM97	0.578736	1.36768			MIR181A1HG	-3.51737	1.9263			AC009902.3	1.88509	1.22918			SNHG7	-0.67857	3.3994			CDT1	-2.24791	6.64134
	ELK3	-0.85058	1.36739			LYRM9	-1.1435	1.92587			ZNF121	-0.338054	1.22836			JAG1	3.01157	3.3972			CLEC4GP1	-5.69468	6.63921
	SLC15A2	1.49108	1.36663			IRF2BPL	1.26437	1.92528			CEP83	-0.431385	1.22737			PARP4	-0.49846	3.39328			GK	2.82209	6.63363
	ING4	-0.48128	1.36647			AC079174.1	3.58457	1.92496			CKAP2L	-0.823252	1.22716			ZNF558	1.07763	3.39268			AC092718.4	-1.90093	6.63322
	IFNE	-1.70343	1.36607			USP32	0.404956	1.9231			TCEA1	-0.459671	1.22705			NXPE3	-0.68638	3.39183			IFITM3	1.65363	6.63028
	KCNJ2-AS1	1.5783	1.36579			SSTR5	-2.68226	1.92058			RELB	0.704755	1.22548			PKMYT1	-1.60735	3.39168			ARNTL2	0.756426	6.62937
	CFP	-0.9732	1.36364			PTGFRN	0.229898	1.91956			TMEM9B-AS1	0.800322	1.22544			AC112229.3	2.32111	3.39059			QPCT	1.45011	6.62402
	MAFB	-1.2034	1.36336			ARHGAP27	-0.5446	1.9163			LIMD2	0.567669	1.22516			ZBTB18	-1.05279	3.38922			MN1	-1.41411	6.62242
	TAF7L	1.68771	1.36304			RAD51B	0.646517	1.91407			CD79B	1.05758	1.2247			PTGER4	-1.77557	3.38528			DPH5	-1.08564	6.6207
	TRPM3	-1.16262	1.36224			TANK	0.7486	1.91131			PPRC1	-0.379147	1.22427			KCNG1	2.67827	3.38485			AC099343.3	1.47134	6.60085
	AC211476.2	3.70752	1.36219			RELB	1.76989	1.90886			CNTRL	-0.604315	1.22418			USP1	-1.05899	3.38408			RPL7P1	-0.69641	6.59243
	DDI2	0.924076	1.36191			METTL7A	-1.96453	1.90355			AC025188.1	1.09203	1.22345			TYMS	-1.48617	3.38245			LYL1	-1.35532	6.58803
	RN7SL81P	-1.11867	1.36135			CIDECP	0.507777	1.90349			AL096701.1	3.4887	1.2224			CCL5	1.88602	3.38181			FBL	-1.11804	6.57697
	AL358394.1	1.24096	1.36017			RPL6P27	-0.27763	1.90159			RTKN2	-1.4691	1.22171			STK10	1.54038	3.37717			POLA1	-1.30764	6.56254
	LZTS3	0.497677	1.35914			COL21A1	-1.06268	1.90112			CITED4	0.852622	1.21966			PIK3R3	-0.7483	3.37573			MTRNR2L8	4.38257	6.56226
	KCNMB4	0.583065	1.3584			ZCCHC24	-1.53733	1.89972			LYNX1	0.478	1.21898			KIF5C	3.51026	3.37455			SWT1	1.34651	6.55995
	MIS12	0.42932	1.35796			ABCA4	0.972554	1.89957			KIF11	-0.770399	1.2187			ADAM19	2.97141	3.37401			EFNB1	2.43378	6.54846
	LRRC66	-1.24141	1.35791			KCTD8	4.567	1.89946			NONO	-0.23087	1.21856			ERCC6L	-2.11388	3.36542			ATAD5	-1.34623	6.54762
	NAPB	-0.29719	1.35786			ARFGAP3	0.334423	1.89882			GM2A	0.369532	1.21755			LCP1	4.31449	3.36244			AC009950.1	2.49352	6.54335
	AL513175.2	1.90063	1.35752			AC098614.1	0.774017	1.89802			METRN	0.565439	1.21738			ZNF639	-0.58813	3.35975			RACK1	-0.45731	6.53781
	IL9RP3	-2.1804	1.35751			ACER2	-0.73424	1.89671			PPP1CC	-0.286013	1.21704			LMBR1L	0.934881	3.35894			CHAC1	2.28574	6.52936
	PAPPA2	0.947242	1.3575			ARHGEF40	0.88973	1.89664			SMARCD3	0.481449	1.21687			DBF4	-1.03298	3.35821			TNFAIP6	7.73725	6.51786
	USP6NL	-0.20936	1.35686			AC093827.4	0.950809	1.89483			SHCBP1L	4.18042	1.21659			AC125611.4	-4.1476	3.35648			RBMXL1	0.815971	6.51708
	SIAH2	0.313275	1.35631			MPDZ	-0.29924	1.89329			DEPP1	1.39189	1.21562			ZWINT	-1.65439	3.35401			HSH2D	6.57644	6.50666
	DAPK2	1.1341	1.35607			AC010331.1	-2.20159	1.89239			HSPA12A	0.781668	1.21546			STAT5A	1.31957	3.35365			CLUHP3	1.63578	6.50653
	PIK3R4	0.555675	1.35593			YPEL5	0.304225	1.89148			PNMA6A	0.793686	1.21512			SQSTM1	0.930933	3.3511			HPCAL1	-1.23179	6.5047
	SH3BGRL	-0.31676	1.35485			SOX13	-0.76238	1.89004			NALT1	0.822548	1.21478			DTD2	-0.84169	3.3491			PDGFB	2.08456	6.50106
	AK4	0.546496	1.35415			PCBP4	-0.3196	1.8893			ABHD15	0.359683	1.21461			MTSS1L	-0.62757	3.3449			HMGB2	-2.0196	6.49984
	DDX31	0.408831	1.3537			AP001052.1	3.13344	1.88849			P3H3	0.589252	1.21459			CASP9	0.945097	3.34436			TGIF1	1.38691	6.49847
	AC012150.2	-3.13411	1.35268			GPC1	-0.81078	1.88714			AC141586.2	1.03461	1.21213			MYRF	1.40938	3.34286			ACP7	4.96153	6.48682
	JUNB	1.49601	1.35221			RNU7-40P	2.37867	1.88692			CLEC1A	0.501361	1.21213			FLNC	-1.48206	3.33607			KPNA2	-1.44472	6.48305
	TTI1	0.266712	1.35122			AC010519.1	-2.12535	1.88632			AC008443.4	1.26632	1.21142			TNS1	-0.4983	3.33094			MOBP	1.99856	6.48082
	AC012360.1	3.35364	1.35097			ARHGAP33	-0.74344	1.88609			CKAP2	-0.612455	1.2107			MMP16	-1.07007	3.32892			SELENOM	2.03248	6.46704
	GPRIN1	0.654378	1.35092			CCL14	-1.00118	1.88559			TMEM79	0.285031	1.21054			ALDOC	0.927122	3.32814			ITGAE	-0.73759	6.46476
	ZBED3-AS1	-0.89028	1.35003			AC103810.3	-0.61355	1.88544			RAB11B-AS1	0.580741	1.21045			UXS1	0.867014	3.32574			AL357033.4	2.738	6.4647
	ABCA6	-0.2215	1.34766			DAXX	0.39173	1.88278			EAF1-AS1	-1.59254	1.21025			TEP1	1.37231	3.32449			SLC16A6	1.63337	6.45779
	SRL	-1.90923	1.34744			EFNB3	0.801294	1.88217			HSP90AA2P	-0.69181	1.2097			AF064858.3	3.68864	3.32326			AL162727.1	3.03252	6.44487
	VMO1	1.56229	1.34586			AL133215.2	-4.17019	1.88049			MARS2	-0.642386	1.20945			TMEM63A	1.03065	3.3232			MFSD12	1.57436	6.44048
	SLC39A1	0.745776	1.34479			MAZ	-0.36789	1.87982			TMEM191A	0.988436	1.2093			MAPKAPK5-AS1	0.689347	3.32033			OSTM1	1.21809	6.43207
	FBXL20	-0.44289	1.34479			RAB4A	-0.47119	1.87944			LINC00964	-1.08001	1.20867			PALD1	2.25186	3.31819			AUNIP	-2.25164	6.42001
	IL34	1.25048	1.34426			GAS5	-0.3662	1.87928			AC068533.2	3.46521	1.20843			PMEPA1	-0.74496	3.31669			VANGL1	-0.62905	6.40281
	AC073073.2	-0.59782	1.34397			ELMO2	0.289669	1.87866			SELENOW	0.573224	1.20792			RFK	-0.64213	3.31516			IL1RAPL1	-2.05694	6.40067
	AL161937.1	-3.45406	1.34376			CTH	0.914904	1.87709			AC091180.4	-2.01733	1.20713			REN	3.31444	3.31409			AC093323.1	-1.04296	6.39506
	EIF1AX	0.215177	1.34325			PWAR5	-0.79071	1.87684			AL162171.1	1.43076	1.2065			CENPI	-1.48758	3.31304			ZBTB18	-1.55903	6.39372
	MYLK	1.17519	1.34302			SAMSN1	1.28357	1.87649			AP003973.2	2.71123	1.20634			AL358394.1	2.10894	3.3126			ZNF703	-0.9457	6.38756
	MYL5	-0.25322	1.34232			PHIP	-0.3827	1.876			LENG9	0.611044	1.20617			NADK	-0.38804	3.30787			ITGA6	-1.64255	6.38039
	RAB4B	-0.84131	1.34145			JUND	0.317436	1.87594			AP006545.1	1.21303	1.20606			PCDHGA9	1.84242	3.29961			C21orf58	-1.81515	6.37723
	ARHGEF6	-0.91218	1.34113			ATP9A	-0.50986	1.87447			RPL22P12	-2.8773	1.20603			GCSAM	2.10006	3.29089			PLEKHN1	1.88044	6.37398
	HIF1A	0.578155	1.34093			PREX1	-0.32604	1.87427			CCNB2	-0.895358	1.20577			PQLC2	0.582854	3.28788			USF1	0.688247	6.37217
	ASPRV1	1.944	1.34			PDCD2	-0.22229	1.87353			HLA-C	0.477928	1.20447			AC104667.2	3.17483	3.28761			ACO1	-1.2295	6.36676
	ESR1	-1.49522	1.33992			GNA13	0.530883	1.87335			PRDX5	0.603542	1.20381			MAOA	-1.66318	3.28234			SH3BGRL2	-1.29828	6.36355
	AFF2	2.38177	1.33936			SP6	3.06384	1.8722			ATG4C	-0.29124	1.20356			LIMK2	1.28977	3.27998			P4HA2	1.21286	6.3587
	SPNS2	-1.17679	1.33817			ARL4A	-1.61213	1.87097			NKRF	-0.285915	1.20261			HNRNPA1P48	-0.86315	3.27942			DKC1	-1.11092	6.35854
	AC097478.4	-2.53794	1.33628			JUNB	1.85799	1.86967			P2RX5	-1.43937	1.20235			TRIM47	0.527931	3.27845			LINC02185	4.81316	6.35157
	CA11	-0.87463	1.33575			MRGPRX3	7.34852	1.86751			MYOM3	-0.855543	1.2016			SPC25	-2.20305	3.27735			OPLAH	2.67444	6.34649
	KCTD12	-1.06097	1.33565			ZMAT3	-0.56972	1.8647			AC004771.3	-1.10614	1.20135			TSPEAR-AS2	4.71901	3.2773			BDKRB2	3.81643	6.33617
	LCN1	2.99155	1.33552			IL21R	-1.7306	1.86294			PRR5	0.811192	1.20105			MFNG	-0.6505	3.27704			BAG2	-1.78234	6.32761
	ITGB2	-1.41991	1.3352			CCDC150	-0.75488	1.86047			CTSA	0.456131	1.1994			BAIAP2L2	1.8779	3.27582			DKK1	-3.1135	6.32599
	C18orf32	-0.45525	1.33475			CD207	2.29751	1.86023			AC025171.1	-0.335123	1.19912			AC008568.1	-3.58137	3.26892			AL137186.2	1.47666	6.32309
	TRAK1	-0.15888	1.3344			PTGFR	1.45736	1.8594			GEMIN5	-0.443407	1.1986			ARHGEF5	1.56119	3.26556			ITGB3	1.90885	6.32271
	SLC5A6	0.406137	1.33386			PSMA3	0.321363	1.85542			PPP1R26-AS1	0.726711	1.19858			NFKB1	0.698286	3.26523			DUBR	-1.57702	6.32213
	MON1B	0.306788	1.33321			DNA2	-0.55355	1.85483			F10	1.40883	1.19826			AXIN2	1.58845	3.26452			NOCT	2.15342	6.32131
	MIR99AHG	-1.21801	1.33276			IFNGR1	0.764675	1.85427			AC011466.4	-1.67749	1.19795			RPS6	-0.61012	3.26237			PRMT3	-0.81147	6.32094
	ARID3B	1.04496	1.33179			AP001528.3	-1.07932	1.84775			SULT2B1	2.82986	1.19721			TPST2	0.837828	3.26222			ZNF470	1.12126	6.30075
	AMPD3	1.51779	1.33132			AC007191.1	-0.95972	1.84771			CDK1	-0.692528	1.19717			AC008080.1	-1.96855	3.2575			SMPD4	-0.61818	6.29983
	MAGED4	-2.03292	1.33048			Mar-01	-1.28102	1.84646			EIF3A	-0.313042	1.19679			AC105001.1	1.64026	3.25547			MICAL2	-1.099	6.29897
	CALHM2	-0.98015	1.33024			NSFP1	2.78555	1.84453			AC092720.1	2.00756	1.19677			AP003465.2	-4.30503	3.25133			SYNGR3	2.74772	6.2986
	AC018462.1	-1.70513	1.33016			MEG9	-0.78812	1.84438			CYS1	1.10254	1.19605			FAM216A	-1.11393	3.24997			PECR	-1.81735	6.29651
	TFDP2	-0.68444	1.32994			PCMTD2	-0.4227	1.84304			GTF2IP23	1.16591	1.19587			TRBC2	-2.05037	3.24959			DSCC1	-2.14733	6.29198
	SLC9A3-AS1	-0.46228	1.3291			TNIP3	6.08538	1.84248			CTSB	0.480856	1.19583			PAEPP1	6.04837	3.2485			THEM6	-1.86156	6.29014
	ATP2B4	-0.36026	1.32849			SLC11A2	0.42415	1.84211			CTSS	0.889748	1.19568			PRKCE	-1.17531	3.24749			PEAR1	-1.0568	6.2884
	FMNL1	1.80101	1.32754			PRDM8	1.89818	1.83965			HHAT	0.49938	1.19437			DTX3L	0.97825	3.24682			LONRF1	1.05367	6.27493
	CCR10	0.816183	1.32742			AL442663.3	-3.12108	1.83845			RFNG	0.54725	1.19404			KCTD1	-0.76863	3.24547			TMEM173	1.52607	6.27016
	QRICH2	-0.58586	1.32717			PSTPIP2	1.71189	1.83831			MAN1C1	0.991167	1.19292			ESM1	1.83077	3.24005			UBE2T	-1.80495	6.26967
	TSPYL1	-0.17312	1.32584			SELP	-1.16823	1.83672			HMGA1	-0.508244	1.1929			LRRC15	6.97027	3.23984			LGR4	-1.30246	6.26121
	UNC13A	1.73907	1.32441			LINC02360	-3.02869	1.83644			FUOM	0.588921	1.19266			AC061992.1	2.15591	3.23876			DCLK1	-3.45328	6.25973
	SMG1P7	-0.44007	1.3238			AC024075.2	-0.58815	1.83549			SIRPB1	1.25332	1.19245			OXTR	4.42857	3.23834			P2RX4	2.21692	6.25502
	PDCD5	0.233867	1.32367			SNTA1	-0.6487	1.83465			GADL1	-1.2411	1.19241			CFAP58	1.54649	3.23191			PTGER4	-2.33436	6.24295
	CPSF2	0.212737	1.3235			LAMB3	1.19919	1.83427			PNPT1	-0.379241	1.19232			FBXO6	1.0682	3.2315			MRGPRX4	5.51702	6.2424
	PLEKHG1	1.10809	1.32279			MDGA1	0.674817	1.83212			TP53I13	0.738826	1.19216			PCLAF	-2.10313	3.23122			KCNMA1	-3.34589	6.23605
	ANKRD10	0.46484	1.3219			MAP3K13	0.472219	1.83152			HIST2H3DP1	-1.64707	1.19179			TSPAN12	-0.74631	3.22873			AC106865.1	6.02308	6.22147
	PLA2R1	-0.20982	1.31989			FBXO25	-0.5561	1.83139			IQGAP3	-0.81795	1.19176			AC093535.2	1.69504	3.22823			CAPN11	-1.30211	6.21553
	PITX2	4.14266	1.31867			AC083862.2	1.02042	1.82997			TMEM132A	0.505378	1.19158			DANCR	-0.87571	3.22802			ERO1A	1.20745	6.20816
	POLR2D	0.221423	1.31835			PABPC4	-0.33374	1.82909			ARHGEF5	0.662918	1.19098			N4BP3	3.34687	3.22793			CLDN5	1.87647	6.2043
	IKZF4	0.438075	1.31745			SEMA6C	-0.59485	1.82816			CLDN7	0.494231	1.1907			SIRPA	0.895545	3.22473			MGARP	-3.07162	6.17412
	TBL3	0.208956	1.31664			PLA2G4C	1.58945	1.82789			GOLGA8VP	1.23254	1.18982			DIRAS3	-2.07104	3.22466			SLC49A3	0.942807	6.1737
	NUP88	0.283398	1.31652			MIR3181	3.64883	1.82699			MMP9	-2.49513	1.1895			FAT4	-1.11134	3.22332			NDC1	-1.62176	6.16927
	PNPLA3	1.04311	1.31472			ST8SIA6	-1.79348	1.82499			RNU4-47P	0.828798	1.18929			SNHG6	-0.83963	3.22179			MAP3K11	0.853825	6.16371
	AC130651.1	2.79866	1.314			STX1A	-0.7436	1.82385			GAMT	0.650552	1.1887			SLC12A7	0.752991	3.22132			FBRS	0.791008	6.14142
	PHACTR2P1	-1.92674	1.31311			CBX4	0.485941	1.82296			KPNA1	-0.27694	1.18783			SOCS5	-0.5014	3.22092			ADD3	1.37463	6.13056
	SUDS3P1	0.685828	1.31303			SLC39A14	1.11789	1.82281			AL356056.2	1.15426	1.18714			CACYBP	-0.68372	3.22017			AC109347.2	3.80181	6.12986
	AFMID	0.260965	1.31295			RAB8B	0.254543	1.82184			MAN1B1	0.499179	1.18615			LRRC75A-AS1	-0.81548	3.20626			CHPF	1.90843	6.12532
	ST8SIA6-AS1	-2.88871	1.31292			RFC3	-0.57933	1.82031			UBN1	-0.232558	1.18565			PTPN6	2.37968	3.20563			KPNA2P1	5.81677	6.12105
	COX10-AS1	0.474067	1.31274			MED25	0.280276	1.81996			SNORD17	-1.05911	1.18536			HS2ST1	0.778239	3.20288			COL13A1	-2.2002	6.11895
	DNTTIP1	0.212563	1.3121			B4GALT5	0.404844	1.81907			IL4I1	0.943675	1.18404			TUT7	1.84014	3.20095			RPL7A	-0.66492	6.11717
	PHKA1	-0.59627	1.31201			EDNRB	0.745328	1.8169			STARD10	0.53059	1.18401			IFNGR1	0.92057	3.19978			ARMC4	-2.15098	6.11335
	MTMR6	0.309679	1.3098			TRIM36	1.50665	1.81647			DBH-AS1	2.28803	1.18357			RGS3	0.850118	3.19975			NUP43	-0.75436	6.09526
	RRP1B	0.277335	1.30965			PPIE	0.253742	1.81409			AC092803.2	1.18129	1.18346			MIPOL1	-0.48869	3.19748			PM20D2	-1.22386	6.09522
	UTY	-0.35429	1.30914			PARP15	-0.85076	1.8128			SNORA71C	-1.26018	1.18311			CNBP	-0.70843	3.19622			ATP10A	8.52205	6.09105
	ORC2	0.212451	1.30824			RBMXL1	0.792506	1.81098			VAPA	-0.302045	1.18301			VRK2	-0.81585	3.19615			ACOT4	2.4927	6.08956
	CLDN10	-1.3606	1.30805			TLDC2	3.45556	1.80943			FOXF1	2.9791	1.18202			GDPD1	1.41646	3.19609			KTN1-AS1	-2.53909	6.08796
	YOD1	0.477904	1.30784			TSPAN11	-1.65085	1.80605			GPR87	1.76902	1.18149			IL7	2.07082	3.19586			PSEN1	0.827123	6.08427
	RNU6-574P	-2.73687	1.30753			ITGA10	-0.57342	1.80557			NKX2-5	1.31957	1.1797			LHX6	-1.68757	3.18982			STK17B	-1.37756	6.08359
	AL158835.2	3.41066	1.30725			RF00019	-1.9207	1.80542			RPS20P22	-1.28525	1.17824			MOB3C	0.929096	3.18807			PPP1R18	1.12909	6.08021
	ADO	0.416438	1.30719			LRRC4	-1.70553	1.80244			NSD2	-0.498208	1.17789			ULBP2	1.22498	3.18276			SMC4	-1.80991	6.07439
	AL391987.1	4.00757	1.30671			AGPAT3	0.204097	1.80108			MGST3	0.340223	1.17755			ARL4A	-1.18414	3.17696			WDR5	-0.5633	6.07089
	MRPS2	0.25485	1.30574			HSPB1	-0.29092	1.80089			TYMS	-0.54274	1.17749			RNASE9	3.48713	3.1747			CRIP2	-0.71876	6.07005
	NLRP1	-0.34875	1.30545			RPL7P9	-0.34077	1.80065			HDHD3	0.581236	1.17745			AC112495.1	-3.47782	3.17332			FANCG	-1.22251	6.04863
	HOXD9	-1.36492	1.30474			NCKAP1L	-1.8569	1.79637			CPLANE2	0.583623	1.17645			C1R	4.15289	3.17224			ATP13A3	1.07668	6.0463
	HMGN4	0.372982	1.30468			TNFRSF10C	0.532044	1.79611			AL391069.2	1.22515	1.1764			MFSD12	1.05528	3.17218			LINC02458	3.79469	6.04344
	AL391069.2	-1.42862	1.30407			PDE1B	-3.93469	1.79506			TMPO	-0.658995	1.17572			MKRN2	-0.4098	3.16952			DBF4	-1.41568	6.04051
	UTP20	0.341041	1.30405			LEPROT	0.232612	1.79316			CERCAM	0.36151	1.17539			HERC1	1.03234	3.16739			PRRG1	1.6088	6.03504
	ZDHHC14	-0.25853	1.30249			AC009093.1	-4.03837	1.79133			MAP1LC3A	0.582378	1.1748			ADCY3	0.681684	3.16699			INSR	3.19828	6.03404
	AL133480.1	-3.82497	1.30225			SMAD1	1.15002	1.79077			LINC01220	1.57356	1.17386			ARL4C	1.91397	3.16528			NECAP2	0.831792	6.03359
	RBM48	-0.2838	1.30133			EMC2	0.319901	1.79037			ACKR3	1.00425	1.17375			RELL2	1.13113	3.16262			PAICS	-1.49178	6.02778
	QSER1	0.359708	1.30086			NR5A2	0.946531	1.78734			NUDT15	-0.439396	1.17256			HNRNPA0	-0.41119	3.16183			OPTN	1.37967	6.02612
	APOO	0.358928	1.30024			KCNE3	3.20627	1.78479			KCNJ13	2.86657	1.17232			CYP4F26P	-1.69401	3.16109			TTC39B	1.17992	6.02466
	PM20D2	0.366423	1.2995			NNAT	-0.82756	1.78342			PIGA	-0.422455	1.17173			TNFRSF10C	0.916412	3.15949			IL27RA	2.84956	6.02446
	TMEM101	0.217237	1.29949			SDC1	-1.82764	1.78324			RF00019	-2.26445	1.17162			XPR1	0.651513	3.15709			HIRIP3	-1.29036	6.01984
	TNFSF11	6.1428	1.29944			MAF	-1.16798	1.7823			RBM26-AS1	-0.662938	1.17039			IFNAR1	0.818637	3.15637			CMTR2	-0.7363	6.0127
	C3	2.72359	1.29895			PTMS	-0.64109	1.78205			RARB	0.499555	1.17011			AC091057.1	-1.80477	3.15607			SIRPB1	2.44811	6.00544
	ANK2	2.391	1.29728			CHP1	-0.2395	1.78155			CNGA1	2.35265	1.16993			CCDC85A	-1.58523	3.15537			CD3EAP	-1.26829	6.00343
	ZNF79	-0.33542	1.2967			PNPLA3	1.24999	1.7814			AC090186.1	2.12292	1.16991			TMEM102	0.758736	3.1498			MMP9	9.79791	5.99768
	SLC16A1-AS1	0.356577	1.29612			AKR1C1	-1.22353	1.78087			ADSS	-0.238337	1.16968			CORO7	0.835297	3.14884			RPS6	-0.79882	5.99495
	SKIL	-0.33811	1.29562			STAB2	-2.53717	1.7797			WASH7P	0.601078	1.16919			ANTXR2	2.11536	3.14682			FANCM	-0.98966	5.9935
	AC027288.3	2.99017	1.2955			AC099489.1	-1.04685	1.77744			PFAS	-0.496529	1.16861			MAST3	0.866266	3.14577			C21orf91	1.66754	5.98994
	PDXDC2P-NPIPB14P	-0.57655	1.2949			LINC01235	-0.86604	1.77624			CD82	0.523254	1.16844			GABPB1	-0.5379	3.14236			PRKAR2A	-0.87717	5.97528
	ABCA13	2.31999	1.29465			KIF17	1.65115	1.77605			CAPN15	-0.329558	1.16819			NR5A2	0.938616	3.14065			ANXA3	-1.8339	5.96991
	AL359636.2	3.28979	1.29434			KLHL29	0.39845	1.77502			GPR75	-0.52779	1.16757			NDST1	1.30634	3.14037			LMNB1	-1.91424	5.96808
	AMD1	0.237317	1.2942			AC061992.1	1.62654	1.77259			CASP4	0.235784	1.16757			FAAHP1	2.45765	3.13955			TMEM185A	0.878812	5.96758
	ATRX	-0.1569	1.2936			RND1	2.82103	1.77154			AC025164.1	2.42753	1.1675			RFC3	-1.49217	3.13871			SLC2A3	1.26136	5.96757
	STAM	0.231499	1.29344			SZT2	0.245909	1.77054			ZHX1-C8orf76	1.50484	1.16716			PLAC8	-2.29837	3.13659			KBTBD2	0.831003	5.96693
	DBIL5P	-1.14943	1.29172			GIPC2	-1.42206	1.76956			DAPK3	0.560622	1.16551			RPL7	-0.54671	3.13651			SMS	-0.94841	5.96609
	CUBNP2	1.65126	1.29097			GPR37	-1.01627	1.76799			SOGA1	-0.357075	1.16455			FAM86DP	-0.77727	3.13488			RPS2P5	-0.89024	5.96417
	HSPE1P3	-3.30879	1.29023			RNF208	-1.09113	1.76675			ORC2	-0.314716	1.16445			EME1	-1.53757	3.13385			AC073130.1	-2.22462	5.96132
	RNF20	0.253936	1.29002			FRY	-0.87492	1.76557			OXSR1	-0.289827	1.16408			AF064858.1	2.84067	3.13343			MSC-AS1	6.09379	5.95256
	AC072022.2	1.25278	1.28997			SEC24C	0.206069	1.76364			USP12-AS2	-2.18916	1.16395			RNU6-1207P	4.24701	3.13326			CD47	1.70801	5.93722
	RASGRF2	2.27445	1.28923			AL359636.2	4.12325	1.76363			DHX33	-0.328578	1.16375			PARP12	-1.09865	3.13193			TRBV12-4	-6.35182	5.93184
	AFAP1L1	1.24632	1.28922			FAM167A	0.923818	1.76318			MIEN1	0.454746	1.16335			C1QTNF6	1.24386	3.12994			DDO	5.9791	5.93135
	CD47	0.325281	1.28826			CDV3	0.374313	1.76045			NUDT21	-0.334013	1.16326			PXDC1	-0.95353	3.12949			MELK	-1.77498	5.9206
	EIF4A2	-0.16776	1.288			Z93930.2	-1.37532	1.75997			RPL14P1	0.705002	1.16296			SLC16A12	-2.72619	3.12511			SNHG26	-2.00728	5.92032
	COL6A1	-0.4534	1.2878			ZNF229	0.475834	1.75484			HIST1H2BG	-1.31141	1.16238			CBX5	-0.61404	3.12209			CAMKK1	-1.32716	5.91486
	TENM4	2.94386	1.28765			BBS5	0.50461	1.75457			AL096855.1	-2.79311	1.16142			PIP4K2C	0.610046	3.12053			TWISTNB	-0.80103	5.90902
	TBX1	-1.54233	1.28721			APOBEC3F	0.996994	1.75398			ZBTB38	-0.451065	1.1607			COL4A2	1.06191	3.11678			GMNN	-1.9225	5.90769
	EXOC6	-0.27288	1.28554			PKMP3	2.17844	1.75312			TSC22D4	0.460436	1.15959			RBM7	-0.40802	3.11565			RPS2P46	-0.88139	5.8884
	LHPP	-0.55826	1.28462			RF00017	3.36406	1.75279			RCC1	-0.387286	1.1593			JAM2	1.51812	3.11432			IGF2BP1	1.86854	5.88565
	AC006254.1	2.50839	1.28444			TRIM45	-1.18963	1.75159			AC107464.1	1.09544	1.15909			P4HA3	1.30991	3.11176			CCDC15	-1.86154	5.88461
	AL355385.1	3.34774	1.28403			SRSF8	-0.42532	1.74934			AIG1	0.348513	1.15876			CDCA5	-1.79301	3.10963			CHAF1A	-1.30564	5.88191
	SRP14	-0.11385	1.28339			SGIP1	1.53484	1.74682			ISG20L2	-0.269157	1.15875			MAN2B1	0.660213	3.10934			CABLES1	-2.01505	5.87409
	RUNX1T1	-1.14044	1.28312			PWP2	-1.14607	1.74657			TNFSF12	0.413855	1.15857			KRT87P	-3.04137	3.10822			TNFRSF11A	-2.17686	5.86435
	STRN3	-0.18977	1.28225			CALHM6	3.27029	1.74483			AL021878.2	-0.975407	1.15821			RAB23	-0.6206	3.10714			IFIT2	4.77319	5.8578
	TNPO1	0.284343	1.28209			PALLD	0.813214	1.74445			MGAT4A	-0.345038	1.15811			TAB2	-0.46407	3.10709			TGFB2-AS1	-4.00027	5.85646
	SLC30A1	-0.35547	1.28194			NKD1	2.66624	1.74433			AKR1C1	0.747713	1.15776			CFB	2.59695	3.10702			AC245100.8	4.54694	5.84584
	FAM214A	-0.21999	1.28173			WTAP	1.07557	1.74402			TRPM4	0.395056	1.15775			IL23A	2.09094	3.10531			EXO1	-2.62073	5.84276
	CCDC169	0.651864	1.28163			KYAT3	0.39757	1.74075			TRAPPC6A	0.672025	1.15752			PPM1K	1.07692	3.10396			USP1	-1.31272	5.83303
	LPIN3	-0.64669	1.28154			UNC13D	-1.00477	1.73879			COMP	-1.2463	1.15739			GALC	0.616366	3.10295			PCLAF	-3.09674	5.83281
	SBNO2	0.603707	1.28147			RPL6	-0.28128	1.73846			THEM5	0.808187	1.15684			CCDC68	-1.20909	3.10264			YBX1P1	-1.0955	5.82838
	AKAP11	0.213154	1.28092			TGFB3	1.28296	1.73775			DIAPH2-AS1	-1.11945	1.15666			CBX3	-0.38515	3.10227			STIL	-1.41483	5.82594
	CDK2	0.328593	1.28005			RBM43	1.02623	1.73426			TTF1	-0.30351	1.15645			TTC39C	0.997175	3.10109			AL359762.1	2.2918	5.82247
	BACH1-IT1	-1.48239	1.27964			PARP8	3.06026	1.73248			SOCS3	0.788764	1.15601			ZNF726	-1.39063	3.0981			MCCC2	0.4847	5.82118
	ZNF286B	0.681113	1.27873			ANKRD10	0.811091	1.73156			ARHGEF25	0.585721	1.15589			TMEM185A	0.844124	3.09551			LRR1	-1.42311	5.81957
	TTC21A	-0.36744	1.27733			TLK2P1	1.05646	1.72984			WEE1	-0.352234	1.1556			RPL7P1	-0.54393	3.09506			PUS7	-0.88746	5.81822
	LINC01936	2.40024	1.27729			COPS7A	0.259738	1.72934			SLK	-0.363084	1.15488			RPS17	-0.80137	3.09333			AC104453.1	-3.29317	5.81502
	POLR1E	0.387562	1.27644			FKBP15	0.245717	1.72787			AC023509.4	1.06324	1.15476			PPP1CC	-0.53796	3.09184			NTHL1	-0.96075	5.81124
	CAPS	-0.4414	1.27638			ARID5A	0.911176	1.72717			GPR153	0.458864	1.15469			CDC14A	1.95474	3.09076			ZWILCH	-1.05662	5.80997
	C5orf30	0.385602	1.27609			BTN2A1	0.58083	1.72219			WDR3	-0.351197	1.15431			PUS7	-0.59327	3.0903			AFF3	2.37684	5.80329
	ZNRF3	0.305481	1.27593			ARFRP1	0.285943	1.72211			GCNT4	1.92548	1.15407			DNER	1.72243	3.08769			LMBR1L	1.1208	5.79414
	CEBPD	1.11264	1.27588			BCL6	1.3027	1.72204			SCG5	-1.04516	1.15396			CGB7	4.33474	3.08646			PCDH1	1.47017	5.79386
	AP001646.3	2.17303	1.27531			TMEM147-AS1	-0.45686	1.72073			LINC00896	2.49066	1.15235			ERO1A	0.918375	3.08627			CCDC50	-0.62891	5.79188
	RBM38	0.345884	1.27501			SMIM20	0.477049	1.71466			JMJD4	0.534829	1.1521			NUP35	-1.08077	3.08572			CHTF18	-1.57435	5.78746
	AC090192.2	3.28092	1.27401			SH2B3	-0.35991	1.71457			CBFB	-0.429162	1.15206			GATA3	-1.83626	3.08419			MIS18BP1	-1.24519	5.78692
	MGST2	0.715388	1.27389			CYTH1	0.680552	1.71456			KIAA0930	0.359109	1.15152			DENND2C	1.69429	3.08244			ELFN2	-2.51431	5.78276
	ACTG1P10	1.69881	1.2733			FLT3LG	1.45249	1.71427			MAGI1-IT1	2.86828	1.15128			DHFR	-1.36497	3.08187			TSLP	5.38213	5.78231
	AC132008.2	-0.31352	1.27329			ZDHHC8P1	-3.82758	1.71381			TMEM253	-2.38343	1.15089			HIST1H2AE	-2.88367	3.08043			PCNT	-0.92141	5.78063
	ZDHHC8P1	-2.33741	1.27311			DCP1A	0.297942	1.71354			HAUS6	-0.43506	1.15078			AC008163.1	4.55411	3.07254			TNIK	-1.5778	5.78053
	INCA1	-0.43703	1.27242			HIF1A	0.799125	1.71306			IMPA1	-0.324147	1.15037			TMEM53	0.951042	3.07225			PPP1R11	0.562155	5.77666
	UBE2MP1	0.870588	1.27191			AL591846.2	3.66044	1.71214			IMPDH1P6	-2.77485	1.15028			PAK1	-1.47717	3.07209			AC114488.1	-2.75412	5.77317
	KCTD3	0.239109	1.27174			CEP78	-0.4419	1.71088			HLCS	0.298046	1.15019			TMEM74B	1.39495	3.07084			IFRD2	-0.97811	5.7693
	PARP15	-0.69429	1.27167			RPS6KA2-IT1	1.85564	1.71085			PLK4	-0.770934	1.15004			MEI1	1.59621	3.06693			LINC01415	2.33115	5.76891
	SRSF12	2.01417	1.27146			PLEKHO2	0.572936	1.70971			CBX5	-0.334186	1.14976			TLR5	1.84318	3.06611			S100A10	-2.14614	5.76613
	TTC29	2.61655	1.271			RALA	0.790052	1.70967			ZNF815P	0.566828	1.14972			SULT1B1	-1.63256	3.06562			RECQL4	-1.43942	5.74876
	KCNK12	-3.77842	1.27088			PIGC	0.343424	1.70941			CRELD1	0.524982	1.14964			C1RL-AS1	1.77422	3.06398			EEF2K	-0.60538	5.74825
	AL049697.1	-1.21392	1.27073			ARL16	-0.24746	1.7089			TMEM150A	0.285852	1.14911			LINC01197	-1.19783	3.06065			GINS1	-2.15882	5.74714
	INPPL1	-0.17022	1.27029			MIR3142HG	2.0443	1.70832			CTSF	0.580596	1.14904			EPS8	-0.76889	3.05979			MIR100HG	-2.42526	5.74694
	PGM2	0.350659	1.27025			SMARCA5	0.271008	1.70828			RANP1	-0.625676	1.14884			MYBL2	-1.88598	3.05865			EFNA1	2.06301	5.7315
	YBX3P1	-1.81364	1.26927			NAPB	-0.35992	1.70797			Z85996.2	1.62064	1.14863			AC108941.2	-2.61984	3.05582			CLN5	0.835973	5.73087
	CEACAM19	-0.44786	1.2691			NEMP2	0.498794	1.70762			PEX6	0.478045	1.14785			HMGB2	-1.54617	3.05577			ZMIZ1-AS1	3.72644	5.72749
	GAB1	1.39145	1.26895			HIST1H2AC	0.571123	1.70662			MIS12	-0.314769	1.14672			EPOP	0.983585	3.05521			APOBEC3B	-2.29234	5.72488
	YPEL3	-0.57344	1.26881			DYNLT1	0.260048	1.70633			MAP2K5	0.420819	1.14646			AC092720.1	2.52941	3.05101			TSPAN2	-2.25507	5.72424
	ARHGAP20	-1.19137	1.2675			IER3	0.76963	1.70582			ZNF204P	1.53523	1.14639			PTPN4	-0.76173	3.05078			SMAD7	-1.27856	5.72061
	TXNDC17	0.253561	1.26605			USP28	0.408862	1.70425			AC010542.5	1.05503	1.14556			MICAL2	-0.97087	3.04996			AC073130.2	-1.2962	5.71972
	GHET1	1.3143	1.26582			GCNT4	3.56112	1.70354			FGL2	-1.1058	1.14486			BX539320.1	2.71347	3.04682			BTN2A3P	1.17047	5.71884
	NOP56	0.232031	1.26558			PRKY	-0.4002	1.70184			CARD16	0.438488	1.14412			FAM136A	-0.67596	3.04281			HEPACAM	5.46936	5.71711
	DOK5	0.539841	1.26465			SNRPGP4	2.95661	1.70166			VMO1	1.22738	1.14361			CLEC11A	0.566491	3.04264			PTPN6	2.46664	5.71292
	ZNF544	0.279695	1.26434			FAM72A	0.858884	1.70136			LINC01619	1.16728	1.14348			ANGEL1	0.687677	3.04245			ADM2	2.89843	5.71254
	PRXL2B	0.494059	1.26415			TSHZ1	-0.67313	1.70082			TRA2B	-0.279061	1.14315			C7orf43	0.783381	3.04195			CCNB3	-2.72739	5.71155
	ISOC1	0.323201	1.26403			B4GALNT4	-0.67995	1.70046			CALML6	1.00722	1.14249			UGCG	0.869557	3.04182			RGS3	1.09229	5.71059
	PINX1	0.463984	1.26401			AC083837.1	6.48099	1.6987			RWDD2A	0.271287	1.14242			SPIN1	-0.57291	3.04121			BUB3	-0.91214	5.70539
	TTC39C	0.795663	1.26348			RNF220	0.320017	1.69857			AGAP13P	-1.06792	1.14222			CENPM	-1.80707	3.04039			H2AFX	-1.34495	5.70171
	AC009093.1	-2.8685	1.26335			BCL2	1.379	1.69724			NDC1	-0.600353	1.14211			GRIPAP1	0.52978	3.03928			DNMBP	-1.23489	5.70126
	AC005699.1	-0.48686	1.26313			SNHG5	-0.32591	1.69724			GSTZ1	0.527559	1.14088			PRKAB1	0.594687	3.03609			RPS3A	-0.87032	5.69819
	MIEF1	0.329906	1.26263			CCDC50	-0.3289	1.69583			AL162311.3	1.03622	1.14072			RNASE10	2.25622	3.03523			CSRP2	2.21789	5.69734
	SCN5A	-0.69521	1.26228			EGFL7	-0.18748	1.69493			LYPD5	-1.71657	1.14039			PSRC1	-1.5351	3.03332			ATG4C	-0.80669	5.69582
	FKBP15	0.177822	1.26171			FAXDC2	-1.35466	1.69438			AC009005.1	1.12323	1.14038			PANX1	1.95202	3.03329			RAD1	-0.76935	5.69364
	MRPL50	0.270671	1.26136			CMAS	0.231249	1.69438			UNC5B	-0.996646	1.14023			HAUS1	-0.7138	3.03268			PLA1A	3.06891	5.69171
	NCKAP1L	-1.68751	1.26037			HMGCS1	0.421687	1.69293			PPIC	0.359886	1.1402			SNX18P7	-1.51695	3.03207			ORC6	-2.23312	5.69006
	FEZ2	-0.40808	1.26004			CUBN	-0.39614	1.69287			RPL7P32	2.66297	1.13988			TBILA	1.82124	3.02869			ARG2	1.76993	5.68994
	RNF7	-0.21465	1.25994			SBK3	2.67633	1.69173			ORMDL3	0.425981	1.13884			GADD45A	-0.689	3.02856			IL12RB1	5.47039	5.68844
	FCGR2A	1.4943	1.25941			AC097059.2	1.72942	1.69094			RPL29P11	0.8273	1.13861			LSM14A	-0.41147	3.02764			BTN3A3	1.96454	5.68624
	CISH	1.09742	1.25936			NUDT13	-0.59114	1.68922			SNORD67	-2.82806	1.13813			DPP4	2.88136	3.02751			IL4R	1.37615	5.68296
	IL21R	-1.52228	1.25931			DDX31	0.314191	1.68844			CYSRT1	0.925273	1.13807			PNRC2	-0.3799	3.02674			TRDMT1	-0.90455	5.68018
	SLC22A18	-0.76873	1.25917			GALNT14	-3.72224	1.68714			EPN3	-0.950709	1.13797			KCNMA1	-2.32699	3.02617			RRM1	-1.44617	5.67094
	AC105760.2	0.850016	1.25887			STK3	0.476457	1.68672			CCDC28B	0.704434	1.13696			FGF5	1.61366	3.0215			CENPJ	-1.01025	5.67069
	FOSL2	0.52946	1.25849			NOP14-AS1	-0.4791	1.68535			AL020995.1	-2.7727	1.13696			RPLP0	-0.62045	3.01729			MSR1	2.31717	5.66857
	SRRM3	-1.13394	1.2578			SRL	-2.17067	1.68511			PRKAR1B	0.484454	1.13642			TMEM206	0.612953	3.01707			SLC18B1	1.64591	5.65976
	URB2	0.343578	1.25727			ZNF778	-0.40746	1.68344			AL391650.1	-1.97921	1.13636			SRP9	-0.47107	3.01627			FBRSL1	-0.62446	5.6554
	ZBTB49	-0.34501	1.25647			WASHC2C	0.237686	1.68065			MIR589	1.49304	1.13495			PEX2	-1.00092	3.01282			CAVIN2	-2.71322	5.65182
	FBXL14	0.327914	1.25622			AL645608.1	3.23132	1.67907			BFSP1	0.46879	1.13485			HMGB1	-0.5466	3.01221			EML1	-0.74423	5.65131
	IDNK	-0.70587	1.25613			MYLK	1.33298	1.67892			ALDH2	0.356928	1.13376			HMGB1P5	-0.63088	3.01162			MYC	-0.81464	5.65064
	RNF141	-0.41664	1.25581			STAMBPL1	0.781131	1.67874			SNHG10	-0.46278	1.13373			GPCPD1	0.534511	3.01087			YBX1	-0.59966	5.64747
	RRP9	0.44671	1.25534			SSH1	0.749605	1.67796			PLK1	-0.83317	1.13277			ERN1	0.718917	3.00991			ZNF267	1.31384	5.64693
	LEPROTL1	0.306495	1.25441			TMEM268	0.403791	1.67768			IFITM10	1.23512	1.13265			RGS2	1.65674	3.00829			CCR10	1.81718	5.64431
	UGCG	0.567028	1.25364			CLDN23	2.05707	1.67591			XKR6	0.381299	1.13249			LAMB2	0.52198	3.00745			GNG12	-1.28775	5.63279
	SLC49A3	-0.39168	1.25262			AP001178.3	-2.9579	1.67562			CTDSPL2	-0.318964	1.13227			AP1S2	-0.53941	3.00628			RNF152	-1.51097	5.63078
	ACACA	0.280018	1.25236			KCNN3	-1.2343	1.67508			EPN2-AS1	-1.73548	1.13142			XKR6	0.848573	3.00569			AC000089.1	-1.63225	5.63051
	STAP2	1.45424	1.25225			ZC3H12C	1.16235	1.67505			LAMTOR2	0.536769	1.13127			AL391425.1	-2.32876	3.0026			CMTR1	1.00684	5.63016
	FDX1	0.24605	1.25222			HNRNPA1	-0.27153	1.67477			CLEC11A	0.671675	1.13126			MYRFL	-1.74652	3.00255			SAA2	6.36085	5.62633
	ATP6V0E2-AS1	-0.6425	1.25202			ARHGEF5	1.17447	1.67445			AGO2	-0.429492	1.13083			MED21	-0.47758	3.00221			IFNGR1	1.31652	5.62409
	RPS4XP16	-3.92739	1.25167			CALHM2	-1.21613	1.67439			AL031055.1	2.12868	1.13048			AL390728.4	1.08991	3.00137			MYLK2	-2.03594	5.62178
	KCTD21	-0.32627	1.24956			TLK2	0.276284	1.67313			EGFR	-0.580564	1.13016			RFX2	-0.67772	3.0001			METTL8	-0.92915	5.61974
	NPIPA5	1.21728	1.24852			PRRT2	0.749004	1.67259			MFAP5	2.03688	1.12967			STIL	-1.17194	2.99967			HSPA14	-0.77741	5.6148
	GSTCD	0.324238	1.24829			AC073912.2	-3.42389	1.67241			ABCA6	0.645693	1.12966			KCNN2	3.69774	2.99747			PRKCE	-1.47059	5.61465
	ANGPTL2	0.749075	1.24804			SLC5A3	-0.34176	1.67056			FAM189A1	2.64482	1.12924			PAXIP1	-0.51967	2.9973			NFE2L2	0.433034	5.60721
	CHD2	-0.21604	1.2475			AL109614.1	-1.59532	1.66921			SDHAF2	0.583544	1.1287			VEGFA	2.95052	2.99498			NPM1P27	-0.83675	5.60156
	HERC6	-0.90276	1.24679			TBX1	-1.83358	1.66918			PTPN6	1.39712	1.12865			CENPH	-1.56254	2.99458			MTSS1L	-0.8673	5.59846
	ARSJ	0.513048	1.24592			VAMP3	0.147482	1.66895			CUTA	0.553538	1.12856			GCOM1	-1.15935	2.99435			DHFRP1	-1.74983	5.5981
	SLC38A4	-1.2677	1.24558			TSPAN15	0.467184	1.66866			RNU6ATAC40P	3.20711	1.12855			WBP11	-0.56744	2.99349			MYO1B	4.30486	5.59644
	AC018766.1	1.58227	1.2447			AL021707.6	0.848544	1.6678			TMEM35A	0.856945	1.12809			RETREG3	0.759919	2.99267			LMNB2	-1.06112	5.59519
	PICSAR	-3.34778	1.24462			PATL2	1.63656	1.66616			AP002852.1	1.9574	1.12785			C16orf89	2.27141	2.99237			KCNJ2	1.66476	5.59425
	AHCTF1	0.297832	1.24321			LINC02181	-1.6048	1.66573			ABCB8	0.542615	1.12708			CXCR4	4.30704	2.99221			ACVRL1	1.1166	5.58156
	ARRDC2	-0.49475	1.24318			RNF175	4.1263	1.66508			NDUFB7	0.749116	1.12601			AL392003.2	-4.44371	2.9908			ZNF367	-2.47729	5.57223
	RUVBL1	0.219652	1.24284			RFTN1	0.262179	1.6642			MIF	1.40231	1.12566			AC107959.2	2.85581	2.99031			TNFRSF10B	1.07894	5.56699
	ALDH2	-0.5084	1.24283			GSE1	-0.9727	1.6633			AC084024.4	1.07609	1.12541			KLHL6	1.92392	2.98966			HMGB1	-0.65936	5.56407
	AL353593.1	-0.94613	1.24281			TMEM243	0.303258	1.66234			NUDT4B	1.08337	1.12538			TRBV12-4	-3.50383	2.98825			TMEM97	-1.2711	5.56029
	TUSC1	0.408863	1.24273			ACOT11	-0.68783	1.66205			ZMYM1	-0.406192	1.12513			SH2D2A	2.49818	2.98708			F11R	1.14067	5.5553
	DLGAP1-AS1	0.476991	1.24264			NRG3	-1.16317	1.66201			AC009812.1	0.769639	1.12499			NFKBIB	0.568024	2.98414			ZNF217	1.2922	5.54974
	TIMP2	-0.20173	1.24251			HERC2P3	-0.29375	1.66144			ELOB	0.632113	1.12477			HOMEZ	0.604594	2.98394			ARHGAP17	-0.50366	5.54606
	CXCL11	1.8715	1.24232			LINC01023	1.38325	1.66127			AP001160.3	-1.53624	1.1247			ATG16L2	1.22702	2.9838			CAV1	-1.45623	5.54575
	PEG10	1.44501	1.24223			LINC01089	-0.60591	1.66055			STRIP2	0.402586	1.12416			PITX2	4.47987	2.98299			DDX12P	-1.91729	5.54324
	MRM3	0.291006	1.24211			ALDH5A1	-1.66126	1.66029			KHSRP	-0.182859	1.12374			ARPP19	-0.50078	2.98291			APOL2	1.68171	5.5421
	AZIN1	0.27518	1.24151			PPP1R14A	-1.79715	1.65984			AC025165.1	1.92999	1.12348			ID1	-0.93957	2.98258			TNIP2	0.845995	5.5416
	LDLRAD4-AS1	-2.06075	1.23971			PDCL3P4	-2.9322	1.65956			HPS1	0.301601	1.12347			POLR3H	-0.68025	2.98175			FAM13A	-1.4528	5.53991
	TBKBP1	-0.36491	1.23853			LIFR	-0.24617	1.65867			MBOAT1	-0.627008	1.1234			LY6K	-2.18074	2.98138			ANGEL1	0.754029	5.53429
	RIOK3	-0.23317	1.23845			ARAP3	-0.32064	1.65785			SSTR1	-0.9369	1.12263			SNHG16	-0.75672	2.98084			KLF9	0.648715	5.52438
	EHD3	-1.03536	1.2382			RPL14	-0.27521	1.65716			MLIP	0.486446	1.12223			RBMS2	-0.79287	2.98074			EBF3	-1.8827	5.5218
	ZNF22	0.436743	1.23801			C2CD4B	3.00611	1.65625			AC007448.3	1.58192	1.12208			AC083862.2	1.45322	2.98035			THCAT158	1.90202	5.51512
	MMRN2	-0.32451	1.23796			TRIM25	0.900768	1.65551			MAP6	0.989727	1.12199			AGPS	-0.53014	2.97989			DTL	-2.22246	5.51282
	PAQR3	0.574756	1.23781			APOO	0.385842	1.6512			ZRANB3	-0.407206	1.12197			PIK3CD	0.851003	2.97932			GATA2	-1.46595	5.49976
	CTSS	1.54972	1.23758			ADAMTS3	1.96059	1.65074			NAT14	0.69137	1.12167			LINC01226	-2.10832	2.97859			HSD11B1	5.67593	5.49907
	AL136116.3	1.17915	1.23634			THY1	4.21154	1.64841			FZD9	0.890042	1.12163			MED20	-0.90162	2.97786			DNAJB2	0.649421	5.4958
	C1QTNF4	-0.86996	1.23619			SIX4	1.15046	1.64656			MFAP2	0.396096	1.12141			AKAP6	2.09539	2.97708			CKS2	-1.89976	5.49456
	PLXNB3	-0.58826	1.23614			HTR7	2.26748	1.64651			TBX20	-0.55582	1.12138			AC007743.1	-1.18498	2.97521			SHKBP1	0.472805	5.49392
	CCDC181	-3.18681	1.23598			TNFAIP1	0.760853	1.64585			SNORD69	-0.963738	1.12127			GPR3	1.14533	2.97458			ITGAX	4.48452	5.49366
	HEATR4	-1.23968	1.23569			HELLPAR	-1.9456	1.64515			E2F7	-0.817087	1.12118			SEMA4B	1.7497	2.97334			GNB1L	-1.10941	5.49352
	MRPL3	0.209176	1.23564			SLC10A7	0.430465	1.64456			KDELC2	-0.437744	1.12102			PRSS30P	4.7368	2.9731			MEIS3P1	3.26195	5.49244
	CCDC85C	0.445271	1.23536			HS6ST3	-1.8113	1.6444			SLC10A7	-0.516409	1.1208			CHPF	1.40453	2.97288			LINC01226	-3.20901	5.48412
	LCAT	-0.43286	1.23533			TSPAN5	-0.82533	1.64413			GPX2	-2.14328	1.12034			SMPD4	-0.43758	2.97234			FEN1	-1.59644	5.47935
	AC245060.5	-1.66185	1.23491			STON1	-0.92235	1.64367			ESPL1	-0.711185	1.12029			TRAF2	0.572733	2.97157			GAS5	-1.1607	5.47825
	AC016957.2	0.921188	1.2342			GRK3	0.894004	1.64306			CLEC2D	0.485412	1.1199			AC004889.1	1.34835	2.96976			TICAM1	0.978509	5.47404
	TAL1	-0.31412	1.23367			KCNK6	-0.58091	1.6421			AC007216.2	-1.73333	1.11933			NR4A3	4.63706	2.96944			TP53BP2	0.558091	5.47216
	PARP2	0.226782	1.2335			C5orf15	0.329362	1.6418			LAMTOR4	0.630761	1.11901			SLC12A9-AS1	-1.90703	2.96885			STARD3	1.09971	5.4707
	WASH7P	-0.40083	1.23239			SLC25A5	-0.25228	1.64126			AC131235.1	2.51337	1.11723			RNF103	0.762498	2.96653			GPR107	0.748201	5.47035
	N4BP3	2.33819	1.2318			TTC39C	0.755556	1.64125			AC036176.1	-1.30473	1.11719			OFD1	0.685287	2.96519			CYB5R2	4.71944	5.46981
	AC068790.3	-2.39969	1.23114			NANOS3	-1.3583	1.64105			STARD8	-0.615358	1.1168			OLFM1	1.21652	2.96463			SSTR5	-5.2627	5.46733
	MEMO1P1	1.13627	1.23062			TMEM217	0.782659	1.63862			H6PD	0.387251	1.11669			KCNT2	-1.42829	2.96349			DNAH8	-3.88689	5.46113
	EGR4	3.98873	1.23002			H3F3B	0.312085	1.63738			RHOD	0.520962	1.11609			RPS3A	-0.6606	2.96302			C10orf111	-2.53385	5.45527
	IL15RA	0.372964	1.22978			HIF1A-AS1	3.05187	1.63562			FAM72D	-0.828758	1.11607			SEZ6L2	1.22383	2.96045			RFX8	3.9245	5.45317
	AF274858.1	-0.87253	1.22977			LDLRAD4	-1.04261	1.63545			MPHOSPH10	-0.250296	1.11582			PLXNA1	1.4239	2.96009			SPATA33	-0.86159	5.4519
	AC025430.1	-2.18633	1.22771			SRRM3	-1.38831	1.63448			MAK16	-0.369284	1.11543			COPS3	-0.69104	2.96009			BCL3	1.44033	5.44751
	SELENOI	0.289714	1.22699			PLA2G12A	-0.55623	1.63304			AC037459.3	-0.609337	1.1153			UBE2C	-2.65217	2.95978			PRR15	-2.28211	5.44747
	PGAM5	0.201202	1.22675			PLEKHJ1	-0.3182	1.63292			MYL5	0.649657	1.11517			ASAP1	-0.58098	2.95905			AFAP1L1	2.13363	5.44157
	TDP2	0.211165	1.22642			KARS	0.233236	1.63165			C4BPB	-1.82513	1.11505			SAT1	1.19978	2.95829			ADGRG6	-2.00963	5.44106
	WDR43	0.312751	1.22621			GPR135	-0.64545	1.63084			S100A13	0.577922	1.11483			EVA1C	-1.56536	2.95693			SKP2	-1.08699	5.43803
	FAM186B	1.29824	1.22543			SLC35G5	3.66648	1.62994			RTN4RL2	-1.43588	1.11434			WEE1	-0.78617	2.95685			GDF15	1.57448	5.43788
	CAPNS1	-0.23664	1.22457			TMOD2	-0.80959	1.62983			CSNK2A3	-0.44792	1.11419			FOPNL	-0.59799	2.95454			ETS1	2.2788	5.43674
	NR4A3	3.13032	1.22447			IL7	1.81424	1.62972			AC142472.1	0.826441	1.11336			COL4A2-AS2	2.20565	2.95446			AGTRAP	0.970512	5.43546
	CYYR1-AS1	3.96932	1.22327			CBSL	-1.84176	1.6289			ASPHD1	0.848419	1.11282			H6PD	0.774116	2.95365			DUSP6	1.16842	5.42473
	AL133243.3	1.07278	1.22251			LMNB1	0.271881	1.62819			AC127496.1	2.26248	1.11254			PTHLH	-2.05811	2.95269			PVT1	-0.96127	5.42007
	IQCN	-1.35661	1.22234			RUNX1	0.467075	1.62819			QTRT2	-0.31099	1.11225			AL358394.2	1.94109	2.95252			MCM10	-2.77864	5.41663
	PTPRU	0.934867	1.22164			TIFA	1.53401	1.62778			AC116347.1	1.59444	1.11213			ZNF542P	0.665098	2.95217			PRKAR2B	-1.28928	5.41444
	RPS6KL1	0.570973	1.22157			AL109811.3	-1.16558	1.62695			FAM83D	-0.703653	1.11189			CYTH1	0.780148	2.951			PPP1CC	-0.66136	5.41347
	SPDYE1	-1.1479	1.22121			PLXNB3	-0.73342	1.62602			RASSF7	0.612259	1.11144			KHSRP	-0.38526	2.95024			FANCB	-2.64449	5.41257
	PLXNA1	0.667871	1.22113			RPL4	-0.26238	1.62475			HOMER2	-1.38821	1.11082			TSC22D4	0.486302	2.94631			AC010319.1	3.5725	5.41199
	MIR10B	-1.31305	1.22069			TDRD3	-0.44045	1.62457			NEU1	0.389625	1.11009			FANCM	-0.68022	2.94571			PITPNM1	0.941667	5.41148
	KAT6B	-0.39739	1.22046			SLC6A4	2.10107	1.62442			MYO7B	-0.811733	1.11007			LAMA4	0.822047	2.94394			AC147651.3	1.89086	5.40829
	SPDYE21P	-1.95116	1.22008			LYRM1	0.92015	1.62394			AL139220.2	1.32746	1.10942			SPATS2L	-0.88303	2.94378			MAZ	-0.63628	5.40271
	EEF2KMT	0.303468	1.21982			DYSF	-0.34934	1.62341			F12	0.737614	1.10922			EPS8L1	1.21844	2.94377			MYCL	1.92043	5.40214
	AC018682.1	-1.66458	1.21899			AC027031.2	-0.436	1.62283			IRF1	0.44834	1.10848			DNMBP	-0.91142	2.94356			TRPM4	0.920053	5.40187
	HEXDC	-0.25388	1.21879			MIR4479	3.43744	1.62075			HERC6	0.612217	1.10836			PLAUR	2.03197	2.94347			WDFY1	0.547546	5.39581
	KLHL17	0.400973	1.21869			CD38	2.51743	1.62061			TLCD2	0.547441	1.10817			H2AFV	-0.77319	2.9434			SP100	1.06161	5.39335
	PPP1R3E	-0.64442	1.21839			PLIN5	2.75401	1.61976			ARTN	-1.43441	1.1074			AC091057.6	-1.8146	2.93837			FRMPD4	-2.48868	5.39164
	AC114488.2	-1.82236	1.21798			MGLL	0.736648	1.61972			STRA6	-2.42214	1.10726			DGKD	2.77893	2.93771			CD55	2.76289	5.37831
	AC109322.1	1.93846	1.21732			ZNF433-AS1	-0.68586	1.61875			TSNAXIP1	0.701161	1.10652			PDCD2	-0.45446	2.9364			ARHGEF16	1.8881	5.37636
	PTMS	-0.47763	1.21686			CLASRP	-0.25992	1.61699			SCN4B	1.88395	1.10582			RGS14	1.09872	2.93365			DAGLA	0.890533	5.36854
	AC116667.1	-0.95519	1.21641			C1QTNF1	4.12073	1.61678			TTK	-0.698747	1.1053			PROB1	0.927772	2.9335			SNX5	-0.98459	5.36776
	HGF	2.13526	1.21616			RHBDF2	0.939865	1.61627			ATP5MFP4	-2.99615	1.10513			TMEM237	-1.17839	2.93219			GSTA4	-1.27686	5.36688
	TMEM185B	0.214435	1.2132			RPAP2	-0.25893	1.61627			RPL23AP66	2.74533	1.10507			STARD5	1.49192	2.93108			GSDMD	1.21809	5.36342
	TTLL4	0.246464	1.21242			BTBD19	-0.49955	1.61569			SLC29A1	-0.229245	1.105			SEMA4C	2.00308	2.92959			CPA3	2.64891	5.36151
	NIPA1	0.489036	1.21231			SLFN12	0.454916	1.61062			AC104623.1	2.66036	1.1045			COL6A3	3.9487	2.92879			C3orf52	2.27375	5.36095
	AL139353.1	-2.71917	1.21172			ADAMTS18	-0.78298	1.61043			CCND2-AS1	1.14498	1.10425			NSUN5	1.09674	2.92474			LDLRAP1	-0.6315	5.35705
	RNF208	-0.8428	1.21023			MRPL45	-0.27552	1.61021			TMEM129	0.34654	1.10337			ARHGAP17	-0.40901	2.92468			DAW1	-4.24566	5.35612
	C2CD4B	2.26807	1.21002			MEGF10	1.38175	1.60834			MBNL3	-0.805235	1.10322			NOS1AP	-1.0858	2.92425			FLJ46906	-0.97708	5.3429
	DHX37	0.31325	1.20981			KAT6B	-0.48924	1.60792			MPO	1.73909	1.10307			RPS4X	-0.5918	2.92278			KDM2A	0.447058	5.34222
	AP000526.1	-3.18287	1.20973			PPARA	0.956939	1.60721			TLR6	0.477768	1.10251			PFKP	-0.80462	2.92173			EVI2B	-2.13931	5.32977
	RSPH9	-1.20256	1.20973			SCARA3	-0.59143	1.60669			PGAP3	0.339042	1.1016			CAPN14	2.47318	2.92125			FO681492.1	-2.7914	5.32475
	NUP54	0.236697	1.20909			TMEM229B	1.78452	1.60667			GPX4	0.466398	1.10139			HIRIP3	-0.91196	2.91982			TNS3	2.98919	5.32126
	ZNF256	0.425788	1.20775			ARHGAP12	0.701035	1.60666			IL7	1.29848	1.10113			NUSAP1	-1.95364	2.91781			WDR12	-0.70143	5.3208
	WIPF3	-3.6438	1.20702			HEY2	-1.33132	1.60635			EIF4H	-0.191982	1.10094			CDK16	-0.41717	2.91721			RPS4X	-0.70974	5.31754
	C14orf28	-0.53511	1.20689			SESN3	-1.5422	1.60574			LY75	0.340818	1.10091			CGNL1	-1.16155	2.91648			BARD1	-1.45279	5.30815
	C2orf68	-0.27911	1.20657			PLEKHA5	-0.85485	1.60265			RAB13	0.523332	1.10087			THAP11	-0.41079	2.91164			FAP	3.53016	5.30427
	GCNT2	-0.69879	1.20654			RN7SL834P	1.02563	1.60201			GLB1L	0.46543	1.10072			IMPDH2	-1.11409	2.91136			VIT	-3.00331	5.2987
	UPF3B	-0.2294	1.20642			PINK1	-0.53413	1.60009			FAM234A	0.593332	1.1007			SH3BP1	2.24682	2.90759			LRRC20	-1.08297	5.29505
	IER3	0.402579	1.20604			TSC22D1	-0.20334	1.59977			ARF6	-0.263387	1.09968			DLL4	2.76738	2.90668			TRIM28	-0.66986	5.28168
	AC016773.1	-0.96192	1.20565			TRIM44	0.33674	1.59518			MCOLN1	0.329279	1.09933			RPS8	-0.59753	2.90654			DTX2	0.830886	5.27891
	ABHD5	0.32638	1.20536			CAND2	-0.99	1.59513			P2RX6	0.963847	1.0993			GPN3	-0.57538	2.90507			TONSL	-0.88808	5.27802
	ALDH1A2	-1.20937	1.20524			ZSWIM5	-1.30949	1.59501			IDH1-AS1	1.43858	1.09914			PLCD3	-1.08113	2.90356			NMNAT2	1.79755	5.27792
	RGS9BP	-2.33668	1.20513			KIAA1671	-0.3681	1.59391			ZSCAN31	0.448715	1.09912			SCARF1	0.857205	2.90248			GFOD1	-0.81552	5.2673
	SMIM3	-0.93787	1.20446			LRRC70	-0.45685	1.59379			DDX11L10	1.72759	1.09892			PPP4R1	-0.32075	2.90246			ZNF639	-0.7022	5.26417
	AC126474.2	0.694029	1.20428			ARID3B	1.36463	1.59347			SLC9A3-AS1	0.741633	1.09871			FAM72B	-1.37674	2.90062			C16orf58	0.69152	5.25509
	EIF1AD	0.198568	1.20262			CTBP1-DT	0.396988	1.59165			APOBEC3D	-1.29502	1.09814			ARL11	2.26554	2.89949			CNDP2	1.12045	5.25306
	AC092378.1	-2.64729	1.2024			SLC45A4	0.557773	1.59164			DTWD1	-0.297085	1.09786			SERBP1	-0.57352	2.89894			TRIM56	1.0091	5.24691
	SLC39A14	0.745297	1.20223			AL512306.2	3.23643	1.59049			SQLE	-0.380123	1.09723			FNDC11	1.1701	2.89787			ZHX2	1.26423	5.24286
	HNRNPLP2	-0.4894	1.20175			ADAT2	-0.36988	1.5897			MIR210HG	0.674179	1.09698			ETV3L	4.90501	2.89648			FAAHP1	2.70746	5.23899
	LINC01011	-1.13705	1.20157			HIRA	0.494268	1.5883			ITPR3	-0.596033	1.09595			LSM5	-0.97623	2.89088			GPR135	-1.40487	5.236
	SLC25A46	0.197614	1.20094			GNAZ	-1.06272	1.5872			IGFBP5	-1.44893	1.09585			NRIP1	1.76217	2.88988			CCDC34	-1.72119	5.22827
	ITGA1	1.26475	1.20089			ARSE	-0.97163	1.58577			AC108673.3	1.4817	1.09572			STAT2	0.676477	2.88649			TAF15	-0.53629	5.22637
	RPS12P20	-3.69425	1.20086			PARP16	0.444311	1.58562			ZRSR2	0.52071	1.09543			AL590004.3	-1.77849	2.884			TIMELESS	-0.87011	5.2234
	TMEM123	-0.43921	1.20056			UCP2	-0.88509	1.58495			AC010525.1	2.33686	1.09517			RARG	0.848277	2.88305			GJA5	-3.34512	5.22034
	IP6K2	-0.18524	1.20044			CD164	0.561277	1.58477			INPP5J	1.0535	1.09437			RGS5	-1.06393	2.88157			WDR45	0.992977	5.21843
	AC007285.2	-3.4847	1.19945			CGNL1	-0.77263	1.58446			XPOT	-0.340546	1.09407			MAGOH	-0.64275	2.88109			TFAP4	-1.44496	5.21497
	PCDHGA10	0.531757	1.19939			ABCG1	1.65546	1.58428			MIS18BP1	-0.446249	1.09368			TCAF2	-1.5855	2.8774			CUTC	-0.9253	5.21403
	GAS5	-0.2295	1.19918			INSR	0.906672	1.58385			TUBA3FP	1.65678	1.09367			MAP3K11	0.636234	2.87671			MEI1	1.89366	5.21136
	CHRDL2	2.03857	1.19875			CFP	-1.1376	1.58218			LMNB1	-0.635822	1.09367			SIX1	2.24672	2.87555			ANO7L1	2.55553	5.21015
	TP53I3	-0.19832	1.19756			ABHD17C	1.33566	1.58177			SF3B4	-0.29518	1.09352			LEPROT	0.485814	2.87376			RPS8	-0.6732	5.20697
	ABCA9	-0.53212	1.19748			ANGPTL5	-1.01626	1.58158			PFKFB3	-0.439635	1.09308			DHFRP1	-1.31864	2.87332			KNTC1	-1.0702	5.20676
	AL662907.2	-1.63314	1.19722			RMC1	0.30522	1.58121			MRVI1	0.745188	1.09299			PPFIA4	2.6334	2.87276			LRP10	1.24471	5.20433
	ALMS1	0.288245	1.1969			SOCS2	-1.31756	1.58082			ITGB3BP	-0.546983	1.09268			RNF122	1.34114	2.87265			LINC00513	-2.36633	5.20397
	LRRC55	2.98352	1.19681			PHOSPHO1	-0.94228	1.58027			ARHGEF16	0.681284	1.09215			NEURL1B	-2.24655	2.87265			RP1L1	2.77897	5.19533
	MIR3648-1	-1.55437	1.1968			PTPRN2	1.45569	1.58024			AC026250.1	0.862114	1.09122			ACP7	3.77344	2.87043			TNFRSF14-AS1	2.65239	5.19482
	CCDC116	-1.64192	1.19619			ARHGEF16	0.809056	1.57942			ARL3	0.495383	1.09121			SKP2	-0.72565	2.87012			APOD	2.72213	5.19336
	CSAD	-0.45054	1.19526			AP000695.2	0.40841	1.57888			AC098820.1	1.88401	1.0903			POLQ	-1.94211	2.86989			TRIOBP	-0.64227	5.192
	NOXA1	-0.90847	1.19498			AL109628.2	-3.66299	1.57883			CHORDC1	-0.382741	1.09004			SERPINB1	0.821021	2.86917			CCNF	-1.22332	5.19115
	AL137847.2	-0.94572	1.1947			CFHR3	3.48123	1.57765			LINC02154	1.75629	1.09			AC096921.2	0.967382	2.86885			ARHGEF39	-1.85132	5.18721
	NDUFB8	0.251563	1.1947			ZHX3	-0.2519	1.57717			AC012181.1	-0.906266	1.08939			FANCB	-1.69005	2.86664			MAOA	-2.10501	5.18212
	BCAM	-0.40197	1.19412			PEX14	0.238264	1.57673			ZDHHC20-IT1	-1.72426	1.08937			MOB1A	-0.36368	2.86258			PRKD2	1.18157	5.17736
	HAGHL	0.3556	1.19407			CD2AP	0.227245	1.57489			PAK1IP1	-0.380291	1.08932			TNFSF15	3.24547	2.86176			CORO1B	0.85518	5.17487
	LINC01424	-2.85776	1.19367			RGMB	0.468474	1.57467			AL049597.2	0.594282	1.08881			AL512324.3	2.28714	2.86134			CBX5	-0.79988	5.17326
	PLEKHJ1	-0.3222	1.19326			TAX1BP1	0.223615	1.57435			UCHL5	-0.359732	1.08824			ACSS1	1.38671	2.86118			AC141930.1	3.93011	5.17288
	CXCL1	0.64149	1.19228			PTGIS	0.602371	1.5739			PRKCQ-AS1	1.00939	1.08815			LST1	2.84788	2.86059			MTBP	-1.29386	5.17287
	ABCE1	0.222643	1.19197			DIAPH1	-0.20416	1.57307			PCYT2	0.438336	1.08805			LINC02188	-1.44081	2.85859			SMURF1	1.20656	5.17099
	AC104211.1	-0.90411	1.19187			CEP131	-0.2777	1.57201			UBXN2A	-0.249744	1.08799			LRP12	1.1197	2.85712			CSGALNACT2	0.72409	5.16678
	TLL1	1.42855	1.19143			TLNRD1	0.463977	1.57133			BCAN	1.67335	1.08772			AC008906.1	1.1075	2.85696			LEPROT	0.631692	5.1647
	RF00019	-1.76301	1.19143			TTC9	2.15836	1.57104			COPZ2	0.67717	1.08746			AC106865.1	4.60335	2.85603			NOTCH2	1.31577	5.16362
	TBRG4	0.295827	1.19101			ACOT1	1.01734	1.56998			RAPSN	0.950903	1.08746			ZFHX2	1.09064	2.85498			FAM199X	-0.50359	5.15949
	FAM49A	-0.35564	1.19085			AC090360.1	-3.25437	1.56998			RPS3AP25	3.19351	1.08714			TNFRSF10D	1.88053	2.85492			C1orf109	-0.71514	5.15633
	EMC2	0.214493	1.19079			STARD10	1.05263	1.56827			DHFRP1	-0.667768	1.08671			H2AFX	-1.07549	2.85421			GATA6	-1.78415	5.15191
	KRBA2	-0.88836	1.19011			SORT1	-0.44785	1.56758			RHBDD3	0.357375	1.0867			FCRLB	-1.25393	2.85175			ETS2	1.97292	5.15094
	IFFO2	0.21656	1.18988			RSRP1	-0.33489	1.56712			SMC1A	-0.439624	1.08656			RWDD1	-0.69784	2.85135			EXOSC5	-1.33298	5.15038
	LDLRAD4	-0.94631	1.18972			BIVM	-0.42748	1.56605			STAG1	-0.520446	1.0862			TXLNB	1.98648	2.84918			KIF21B	1.97162	5.15012
	HLA-K	3.32812	1.18968			B4GALT3	-0.33584	1.56471			ATP6V1F	0.366838	1.08546			EXTL3	1.03538	2.84581			CYP4V2	2.75436	5.1475
	ZNF232	0.431063	1.18854			PSEN2	0.789622	1.56465			NLRC5	0.349527	1.08518			ATAD1	0.647102	2.84376			ENTPD4	0.753464	5.14588
	HIST1H2AI	3.13216	1.18822			PCED1A	0.263272	1.56442			FANCD2	-0.673073	1.08459			HNRNPUL1	-0.31638	2.84201			CENPO	-1.04609	5.14512
	ZNF607	-0.39182	1.18738			IL1RAP	0.6674	1.56221			IFIT2	0.893757	1.08455			RP2	-0.60466	2.842			AC105105.2	2.74279	5.1449
	SRSF1	0.20354	1.1871			FSTL4	-3.89852	1.56109			AC011491.2	2.02328	1.08423			KCTD12	-1.61463	2.84172			ZNF101	0.61136	5.14458
	SDAD1P2	2.81179	1.18687			ABCG8	-3.73815	1.56093			HIST2H2AA3	-2.43241	1.08405			CARMIL1	1.99413	2.84138			TUBGCP5	-0.67952	5.14141
	IFNA20P	-2.55246	1.18635			PPME1	0.265512	1.55952			HK2	-0.56604	1.08367			PARD3	-0.69173	2.84086			DENND2D	3.04906	5.13263
	AC110769.2	-1.78811	1.18631			AC109322.1	2.05789	1.55906			AL049629.1	-1.02301	1.0836			CPLX1	1.32101	2.84009			NUBP2	-0.57211	5.13205
	CLIC4P1	0.750105	1.18605			FBXL17	0.332161	1.55823			CORO1B	0.38889	1.08345			F2RL1	1.10837	2.84008			HERC5	4.43196	5.13041
	TYW3	0.204258	1.18595			SLC26A4	-1.1967	1.55764			CAMSAP1	-0.33153	1.08333			AC009245.1	-0.70908	2.83875			C1orf54	1.45545	5.12853
	METRN	0.370651	1.18467			IPO11	-0.30757	1.55726			CFAP57	0.679565	1.08298			RPS16	-0.6259	2.83765			AC099548.2	-2.10877	5.12847
	FMNL2	-0.49813	1.18265			CSRP2	1.92592	1.55629			MLPH	-2.11161	1.08297			LRRC43	0.983724	2.83632			HAPLN3	1.70814	5.12587
	RBP5	0.879381	1.18214			PPP1R26-AS1	0.806882	1.55528			ST13P6	0.869845	1.08292			PEG10	1.05525	2.8356			GSE1	-1.06991	5.12421
	FHL1	-0.39694	1.18147			TRIM5	0.810965	1.55446			RPL13AP7	1.42642	1.08274			CENPK	-1.2138	2.83452			AMH	-1.8984	5.12374
	CPT2	0.344483	1.17999			CYP27B1	1.03771	1.554			C19orf70	0.653133	1.08215			RAD23B	-0.4524	2.83239			HAUS6	-0.78272	5.12267
	MIR421	-3.37339	1.17886			SMAD4	0.217196	1.55362			FOXL2	1.83591	1.08212			RANBP1	-0.74576	2.83108			BFSP1	-1.36483	5.1197
	CREG1	0.415693	1.17839			AF127577.4	1.14145	1.55267			2007-09-01	-0.287257	1.08201			FERMT3	1.48841	2.82866			TMCC1-AS1	-1.30547	5.1171
	CACFD1	-0.5119	1.17818			WDFY1	0.320868	1.5513			AC091133.5	-1.80751	1.08148			PSMB8	0.689835	2.82757			STX10	-0.51671	5.11514
	RPL21P119	-1.45249	1.17807			PID1	3.65453	1.55106			AC092153.1	2.88217	1.08116			CFLAR-AS1	1.17592	2.82752			CNBP	-0.77181	5.11375
	MTERF2	-0.42319	1.17697			RECQL4	-0.40926	1.55035			PARP10	0.676046	1.081			PDGFC	-1.2815	2.82659			U62317.1	5.67696	5.11343
	PSMB10	0.629705	1.1768			CNTNAP3	-0.49421	1.54977			C1QTNF8	3.12356	1.08046			PSME2	0.579176	2.82484			SREBF1	1.3097	5.11219
	CITED4	0.877863	1.17587			AC012085.1	0.419499	1.54902			AD000864.1	3.19733	1.08038			ROBO4	0.689562	2.82483			AL121718.1	-2.66173	5.1087
	SLC9B1	1.03638	1.17546			FGFR3	-1.11229	1.54881			FOSL1	-0.531516	1.07905			PAEP	8.149	2.8248			FAM122C	1.5279	5.10612
	LYST	-0.50235	1.17524			PRKAR1B	-0.35457	1.54804			RUNDC3A-AS1	1.72211	1.07785			PPP1R18	0.839434	2.82477			RTL10	-0.83248	5.10361
	NCALD	-2.33014	1.17493			PPOX	-0.43327	1.54785			PPTC7	-0.416932	1.07748			CAVIN2	-1.80743	2.82293			L3HYPDH	-1.30258	5.10269
	CALCOCO1	-0.42291	1.17487			ITGA9-AS1	-1.58023	1.54769			RPS26P21	-2.42551	1.07737			NANOS1	2.36752	2.8225			TRIM59	-1.33403	5.09832
	TRIM17	-1.28323	1.17373			CDK8	0.521397	1.54743			CYB5R1	0.358928	1.07709			RANBP10	0.555392	2.82122			CDCA7L	-1.53738	5.09821
	POLR1A	0.228477	1.17316			SMAD7	-1.03359	1.54664			AP004245.1	-2.4533	1.07561			PLSCR4	-1.60165	2.82078			PXDC1	-1.02669	5.09724
	USP10	0.211423	1.17212			ADGRA2	-1.15109	1.54625			PROC	3.15535	1.07536			B3GALNT1	0.871926	2.82038			CHMP4B	0.801818	5.09382
	PA2G4	0.140658	1.1718			GINS4	-0.51342	1.54598			Z69706.1	-2.55516	1.07534			RAB11FIP4	3.38894	2.81913			TNRC6C-AS1	2.05177	5.09067
	DDX11L8	-2.79433	1.17131			STAT6	0.278202	1.54573			C15orf53	0.834632	1.0744			CCDC74A	1.61871	2.81817			CYTH4	3.42071	5.08976
	CATSPER2P1	-1.11066	1.17087			ARL10	-0.24186	1.54494			AC108047.1	2.76706	1.0741			PPM1D	-0.71113	2.81709			FANCI	-1.20492	5.08722
	CCNE2	0.492383	1.17062			PDGFRA	2.15185	1.54484			TFPT	0.653883	1.07315			P4HA2	0.920869	2.81703			C19orf48	-1.48579	5.08592
	SIGLEC9	-1.2909	1.1704			AP000873.2	-0.8456	1.54472			DIMT1	-0.264196	1.07288			TNFAIP1	0.543707	2.81594			AL138724.1	1.04266	5.08065
	STARD8	-0.352	1.1703			STXBP5-AS1	0.767534	1.54402			GPNMB	0.986502	1.07282			CEP126	-1.06177	2.81556			LAYN	2.99153	5.08063
	FAM241A	-0.42005	1.16992			TMEM41A	0.24525	1.54348			AC142391.1	-2.76168	1.07269			FLT1	1.29734	2.8147			ATP8B4	5.88366	5.07866
	SDHAP1	-0.33794	1.16876			AL162741.1	-2.09467	1.54329			UBE2FP1	-0.733141	1.07154			ZNF274	0.826822	2.81449			MILR1	1.54622	5.07797
	SET	0.190437	1.16843			ZBED5-AS1	-0.7163	1.54308			MIR194-2HG	3.61235	1.07116			CNKSR3	1.25022	2.81373			UNC5B	4.83827	5.07443
	SLC12A9-AS1	-1.48655	1.16797			AGMAT	1.16639	1.54118			AC010999.1	2.32875	1.0711			UBE2QL1	-2.29565	2.81372			EIF3E	-0.55212	5.0734
	TMEM235	4.5464	1.16787			AC080129.2	-2.8795	1.54064			GLI4	0.559609	1.0711			RPL30	-0.55491	2.81359			HIST2H2BE	1.81049	5.07297
	RPSAP52	0.45246	1.16779			CD163	-4.36842	1.54052			CFAP53	1.09653	1.07071			FAM13B	-0.61764	2.8099			B4GALT4	0.780572	5.07025
	AC079313.1	-0.57579	1.16766			TNFSF10	1.44698	1.5404			ZBBX	2.59805	1.06976			CCR10	1.21984	2.80617			ARSA	0.876347	5.06909
	BTG3	0.448236	1.16699			AC025449.1	-1.6441	1.54025			ZCCHC8	-0.338762	1.06956			TMEM71	-1.94034	2.80604			PABPC4	-0.6388	5.06714
	AC021752.1	-2.77244	1.16676			GPRASP2	-0.40236	1.53987			AC067838.1	0.941287	1.06942			POLE2	-1.41888	2.80571			TMEM100	-4.65474	5.06432
	C2orf16	0.461113	1.16651			ITPRIPL1	1.10878	1.53987			AL390879.1	-0.835722	1.06928			LINC01870	4.67463	2.80117			SYT15	-2.36317	5.06395
	NT5C	0.35833	1.16627			ZNF502	0.468133	1.5396			SUPT16H	-0.305776	1.06898			HIVEP2	1.24911	2.80102			DHRS7	1.61579	5.06333
	RAP2B	0.782042	1.16592			AC092718.3	1.52695	1.53835			TM2D1	0.303897	1.06838			CAV2	-0.76139	2.80052			HHEX	0.81973	5.05926
	IFT140	-0.3468	1.16585			PCK2	0.855348	1.5378			AMOTL2	-0.370677	1.06826			MTRNR2L8	3.23223	2.79938			CXCL16	2.36011	5.05795
	STAT5A	0.798382	1.16575			AC137932.2	-1.53878	1.53655			AC105277.1	-0.763914	1.06748			CMTR2	-0.55493	2.7993			TBILA	2.33352	5.04867
	ZNF350	-0.4263	1.16559			TMIGD3	-2.30703	1.53621			TYW3	-0.329519	1.06744			KCNF1	4.36083	2.79809			IRF2BPL	1.59586	5.04148
	EML4	0.348209	1.16551			AL031658.1	-0.98384	1.53572			COPE	0.571928	1.06712			FOXF1	4.45772	2.79168			R3HDM4	0.669277	5.03561
	CHD9	-0.19621	1.16549			NOG	-2.52701	1.53466			NAA15	-0.412347	1.06704			DHH	-1.73333	2.79159			GPR143	1.2965	5.0336
	NDRG4	-1.00419	1.16534			CSNK1A1	-0.18765	1.53456			OVAAL	1.84276	1.0667			AC120114.3	1.02173	2.79127			PIM1	1.85166	5.0273
	DACT1	1.78244	1.16474			PKMYT1	-0.45761	1.53335			APOL3	0.572965	1.06666			PRKD2	0.991125	2.79038			BRCA2	-2.09687	5.02601
	SH3GL1P2	1.52619	1.16439			CHRNA1	2.30823	1.53327			FER1L4	0.723046	1.06656			C22orf46	0.748692	2.78979			C4orf46	-0.92487	5.02343
	RELL2	0.656071	1.1643			ADAP2	-1.71795	1.53244			AC004801.6	-2.10636	1.06623			SHC4	4.01986	2.78955			E2F1	-1.82497	5.02153
	PXYLP1	1.04312	1.16403			NUFIP2	0.233686	1.53202			Z83851.1	1.14156	1.06609			KIF13A	0.475628	2.78783			TTC39C	1.26139	5.02058
	IFI44L	-2.60072	1.16282			CHCHD7	0.421595	1.53166			FAM72B	-0.653583	1.06597			YY1	-0.37369	2.7868			KDM7A-DT	1.84833	5.02055
	RGL1	1.36286	1.16252			NFE2L1	0.229215	1.53098			ACSM3	1.15844	1.06588			PI4K2B	-0.77037	2.78653			ATP6V1B2	1.08626	5.01858
	ENOX1	1.18748	1.16208			NIPA1	0.646721	1.52917			AURKA	-0.674189	1.06543			GMIP	0.940656	2.78532			CDC6	-2.28481	5.01851
	CCT5	0.217011	1.16184			ZNF602P	-3.6083	1.52854			DNAJC4	0.393482	1.06523			TNFSF11	9.52446	2.7828			SIRPA	1.10119	5.01799
	TTC33	-0.37529	1.16142			SESN1	-0.65343	1.5279			APOBEC3B	-0.787246	1.06502			PCDHGA12	1.16642	2.78222			RPS6KA2-IT1	2.29732	5.01693
	HMGA1P2	-2.77237	1.16127			DIP2A	-0.23224	1.52755			PRKAR2A	-0.300924	1.06466			PPIH	-0.73343	2.78159			ZC3H12C	1.8666	5.01533
	GJA4	-2.76175	1.16081			GLS	-0.41428	1.52699			CYSTM1	0.421061	1.06447			RASSF2	1.61711	2.77977			AC091057.6	-2.54283	5.01159
	PAFAH1B3	-0.33214	1.16059			B4GALT1	0.629749	1.52687			ZNF469	-0.319852	1.06414			HAS3	-1.84736	2.77893			UHRF1BP1	0.760747	5.01013
	FO538757.1	-0.32287	1.16058			AL627230.4	2.95673	1.5255			LINC02328	3.48709	1.06385			ARHGEF10L	0.796365	2.77875			SH3RF3-AS1	1.03156	5.00764
	SNX15	-0.84791	1.15998			CKB	-1.00657	1.52502			MIR6719	-3.00592	1.06316			SCG5	2.657	2.77551			AL135818.1	3.23545	5.00485
	RNPS1	0.192582	1.15986			HNRNPF	0.372057	1.52447			SRP14-AS1	-0.740007	1.06315			AC020905.1	-4.08727	2.77392			CYP4F25P	-2.07928	4.99988
	YAE1	0.480152	1.15919			HIST1H2AI	3.76701	1.52443			CLTCL1	0.322034	1.06312			PIR	-1.26541	2.77374			METAP1D	-0.94454	4.99899
	SRSF11	-0.14922	1.15836			PEX11A	-0.49099	1.52423			HYLS1	-0.385142	1.06252			PPP1R13L	-0.76317	2.77093			KAT2A	-0.86243	4.99853
	ATP7A	-0.28963	1.15796			SIAH2	0.272299	1.52355			RPL26P30	0.974749	1.06221			LIX1L-AS1	1.23023	2.7708			ALS2CL	1.10394	4.99599
	FAM13B	-0.30449	1.15767			TSPAN17	0.232712	1.5225			ESYT2	-0.308448	1.06167			ATP1B3-AS1	1.63194	2.77037			VPS13C	0.998781	4.9932
	TMEM47	-0.45015	1.15739			AC007681.1	5.39391	1.52246			RF00019	2.60479	1.06164			KRT86	-4.202	2.76894			CAB39	0.844847	4.99317
	ASIC3	-0.95995	1.15732			MRTFB	0.34409	1.52208			EIF2A	-0.230645	1.06154			TCF7	1.7033	2.76861			SEPHS1	-0.64552	4.99172
	YPEL5	-0.19111	1.15703			SLC45A1	-0.90969	1.52175			RN7SL381P	-2.91862	1.06149			ARL2BP	-0.73288	2.76665			ALDOC	1.36432	4.98986
	AC136632.1	-1.20665	1.15686			SNX11	0.260121	1.51971			RN7SL2	0.977608	1.06117			GNB1L	-0.71948	2.76651			CSE1L	-1.06252	4.98857
	ADGRF5	1.08753	1.15685			ENOSF1	-0.36573	1.51945			NKAPD1	-0.301184	1.06102			SRI	-0.48872	2.76514			PCNA	-1.42747	4.98697
	SDAD1P1	-0.94775	1.15656			KAZALD1	-1.77903	1.51921			LSMEM2	-2.68778	1.0606			MED12L	4.02968	2.76299			TEDC2	-1.30833	4.98668
	AC068946.1	-0.67485	1.15645			AL035461.2	-2.83102	1.5192			ATP5F1D	0.711635	1.06025			RPL12	-0.61053	2.76262			RPSAP15	-0.69491	4.98581
	KIAA1551	0.865694	1.15639			PKD1L1	0.75255	1.51845			STX8	0.50946	1.05987			FHOD3	-1.35977	2.76153			ABHD10	-0.90285	4.98321
	GK	0.782501	1.15585			TM9SF1	0.491887	1.51719			C9orf116	0.490093	1.05974			SET	-0.42564	2.7614			SPSB1	1.32804	4.98205
	ACSS2	-0.28459	1.15584			SYNJ2BP	-0.24791	1.51671			BMPR1A	0.337833	1.05945			SPPL2A	0.716631	2.7603			MITD1	0.703829	4.97971
	MIR221	-1.04301	1.15552			CORO1B	0.354969	1.51657			TRAPPC5	0.768827	1.05919			OACYLP	6.21357	2.75938			NPM1	-0.85812	4.97943
	AC008105.3	1.87356	1.15442			ATRX	-0.17499	1.5164			NOC3L	-0.379552	1.05903			RNU7-45P	1.53328	2.75654			METTL15P3	5.21293	4.97395
	DHX40	0.384832	1.15304			CA5B	-0.66723	1.51605			AP003041.2	3.58933	1.05897			MYBL1	-1.60413	2.75495			PANX1	2.21115	4.97278
	GAS6	-0.43528	1.15238			AC123023.1	2.28642	1.51467			MGAT2	-0.572869	1.05856			AC011472.5	2.15599	2.75284			AC008080.1	-2.61862	4.97258
	AC005911.1	-2.19355	1.15194			THOC5	-0.21435	1.5142			ECT2L	-1.44288	1.05835			AP001189.5	1.01616	2.75275			NRIP1	1.97644	4.96781
	PHIP	-0.26708	1.15188			RIN2	0.899506	1.51344			AC132219.2	0.92548	1.05826			JADE2	-1.06847	2.75242			TSEN2	-0.99085	4.96664
	AL161756.3	-2.68654	1.15134			CD74	2.66629	1.51251			CCDC88A	-0.436698	1.05826			CLNS1A	-0.48557	2.75223			TLR5	2.41268	4.96325
	TBC1D3D	-0.45711	1.15134			AL358472.4	0.814444	1.51241			DHRS2	-2.57076	1.05821			CHN1	-1.52359	2.75197			ZNF331	-1.28925	4.96298
	FEM1C	0.220953	1.1513			INSL3	4.04897	1.51239			SF1	-0.19337	1.05755			FAM129C	2.23257	2.74837			KDM1B	0.936063	4.95584
	ARID1A	0.165035	1.15125			PRRG4	1.88652	1.51194			AL354714.2	-0.571423	1.05609			BORA	-1.0047	2.74746			BCL2L11	2.42082	4.95451
	STXBP5-AS1	0.745611	1.15114			PSEN1	0.352494	1.51078			FNDC10	0.548452	1.0553			STAG1	-0.50345	2.74732			DAXX	0.558179	4.95205
	AL161443.1	2.8374	1.15101			RPS6	-0.22511	1.50923			RHCE	1.28936	1.05529			PMAIP1	0.990726	2.74638			BYSL	-0.89904	4.9487
	MIR4477B	-2.36958	1.15012			SLC2A11	-0.53343	1.5088			TMEM186	0.367847	1.05517			AC079944.2	1.73915	2.74551			AATK	1.16305	4.93633
	ZNF511	0.356236	1.15007			FDXACB1	-0.74093	1.50813			ACOT8	0.352551	1.05507			CAVIN1	-0.84519	2.74424			BRCA1	-1.42839	4.93235
	NUP153	0.327887	1.14961			RET	2.32567	1.50795			VWA5A	0.460485	1.05487			CRKL	-0.37036	2.74231			CLDN11	-2.9472	4.93098
	GAS2L3	0.887008	1.14908			AC106037.1	-3.1638	1.50775			PGM1	0.461711	1.05343			HEY1	3.77493	2.74066			AC010976.2	-2.92587	4.93042
	TAF4B	0.685109	1.14822			LINC01303	2.2706	1.50666			CHST8	-2.46929	1.05326			TRIM16L	-0.88803	2.73928			POLD2	-0.88715	4.92892
	SAFB	0.183368	1.147			AL117209.1	1.25976	1.5065			AC093827.3	0.992402	1.05269			UBR7	-0.71782	2.73922			MYLK	2.28481	4.92825
	MST1P2	-0.45645	1.14682			GPR180	0.539562	1.50439			CLASP2	-0.429972	1.05232			R3HDM1	-0.52935	2.73712			LINC01116	-1.46213	4.92696
	SNORA22	2.26921	1.14672			PINLYP	1.11452	1.50213			SNHG11	0.473935	1.05126			CYP51A1P2	2.12154	2.73184			UBALD2	1.14769	4.92657
	CCDC9B	-0.45205	1.1462			CHTF18	-0.29273	1.50205			RAF1	-0.200503	1.05126			BEND6	-1.314	2.73036			MXD1	-0.60679	4.91936
	CU638689.4	1.60575	1.1459			SNRNP25	-0.43826	1.50114			MPHOSPH9	-0.554042	1.05095			GPAT4	0.63964	2.72864			CYBC1	0.76372	4.91509
	HSP90AA1	0.164852	1.1458			LUC7L3	-0.23825	1.50085			AC114956.2	2.84628	1.05057			AL713998.1	-1.65304	2.72778			ARID3B	1.98879	4.91267
	BX640514.2	-2.00733	1.1455			ID1	-0.79298	1.50074			ANKRD18A	-1.31673	1.04991			C18orf54	-1.07514	2.72453			GRIN2D	1.31561	4.90811
	MAPK3	-0.30516	1.14517			NLGN2	0.348284	1.50009			LINC00662	0.311088	1.04989			SUV39H1	-1.09433	2.72335			SNHG8	-1.33801	4.90744
	ASTE1	0.399247	1.1448			AGBL3	-0.60333	1.50001			HOXB-AS1	0.692428	1.04985			GPX3	0.870012	2.7202			PCDH12	3.66083	4.90567
	AC141002.1	2.0196	1.1447			EPOP	0.965423	1.49946			TST	0.512481	1.0498			CORO1B	0.638734	2.71937			RAB7B	4.61112	4.90177
	IRS2	-0.76127	1.14435			TMEM63A	0.342532	1.49932			GLUL	-0.217384	1.04969			AC007879.3	2.64596	2.71875			TBXAS1	1.61063	4.90159
	CDH26	3.25928	1.14303			IL11	-3.45756	1.49901			AC105411.1	1.45138	1.04949			LINC01121	-2.45982	2.71672			ID1	-1.08658	4.90063
	FAM107A	0.941123	1.1428			DKK2	-3.52158	1.49888			GBP4	1.55912	1.04879			ARHGEF15	0.899061	2.7161			SMAD1	1.57006	4.89988
	ENOPH1	0.192785	1.14218			SSPO	-1.00149	1.49836			AC016708.1	-1.70594	1.04827			AL121718.1	-1.6743	2.71532			LMNA	-1.17316	4.89738
	ANAPC4	-0.30216	1.14196			WNT4	-1.3673	1.49796			ESAM	-0.167741	1.04817			PLA2G15	0.909215	2.71508			ELOVL7	2.94991	4.89721
	AL512324.1	1.37621	1.14182			ZNF641	0.695975	1.49784			CA12	0.452779	1.04808			GPD2	-0.65687	2.71485			ABCA4	1.62019	4.89691
	CCL16	-0.88039	1.14167			CTNNAL1	-0.64326	1.49741			AL035530.2	1.28906	1.04784			SERINC5	0.80327	2.71479			AC125807.2	-1.13594	4.89648
	LIMK2	0.784516	1.14153			LINC01352	2.86118	1.49717			BCOR	-0.387314	1.0476			PSMB9	1.66023	2.71468			TLR3	3.63776	4.89267
	CDPF1	0.35223	1.14119			RPL23AP42	-0.71513	1.49716			ACTA1	2.04425	1.04754			EVC2	0.779384	2.71455			SYNC	-1.27878	4.89068
	RARG	-0.30097	1.14064			DRAM1	0.482999	1.49648			SRSF9	-0.20303	1.0473			AL157893.1	-1.7919	2.71353			KCCAT198	-3.3291	4.8897
	GRK5	0.720153	1.14021			GHET1	1.60673	1.49646			PDE6B	0.475804	1.0467			SNRPG	-0.80336	2.71175			ZBTB46	1.58653	4.88654
	LTB	2.56377	1.1402			RPS7	-0.18967	1.49583			TMEM141	0.626903	1.04667			ZXDB	-0.68328	2.71155			AC004889.1	1.74844	4.88572
	SH3GL1P1	-0.7729	1.14013			COMMD5	0.338308	1.49326			AC087276.2	-1.86662	1.04657			TNFRSF10A-AS1	1.04715	2.70621			PLPP3	1.59437	4.8854
	CWC22	0.210674	1.13986			SMOC1	1.67184	1.49304			ADAM20P1	1.62771	1.04624			TMEM151B	4.98806	2.70448			NRCAM	1.32722	4.87522
	ZNF853	1.5952	1.13936			NT5C	0.396369	1.49224			PNMA1	-0.292697	1.04614			CCNY	-0.58714	2.70444			ERAP2	0.878907	4.87339
	ERI1	0.376229	1.13926			PDK4	-1.31152	1.49021			DPCD	0.512566	1.04474			TICRR	-1.11891	2.70272			IRF9	1.51153	4.86726
	NEIL1	-0.37811	1.13918			TMEM106A	0.631333	1.48962			AC099850.3	-0.717184	1.0446			CASZ1	1.12095	2.7016			POLR2B	-0.42068	4.862
	MBNL1	-0.2788	1.13848			C1QTNF1-AS1	4.25894	1.4894			AL355574.1	0.436672	1.04459			ANKRD13A	-0.50992	2.70084			MRPS34	-0.88633	4.86152
	A1BG-AS1	-0.75381	1.13805			IRAK2	1.15073	1.48896			TP53I3	0.37196	1.0442			NLRX1	0.566904	2.70018			C6orf201	-2.00165	4.86034
	ANK1	-1.30557	1.13732			DLGAP3	2.96417	1.4885			DUSP5	-0.701974	1.04321			PDZD2	0.753086	2.69735			NCOA7	1.76363	4.85636
	COX10	0.377375	1.13732			UBE2B	0.277627	1.4861			VANGL1	-0.287547	1.04273			AC010618.3	1.02948	2.69654			SERPINB1	1.15434	4.85352
	H1FX-AS1	-0.89213	1.13719			AC083855.2	0.531464	1.48346			WDR5B	-0.459695	1.04238			ADGRG6	-1.4259	2.6963			TFAM	-0.64435	4.85255
	AC087481.3	-0.35714	1.13701			IER5L	-0.74049	1.48269			ADAM20	1.94638	1.04188			NPPC	6.11792	2.69617			RUNDC3A	2.23157	4.85053
	MIR641	-3.15283	1.13694			ADGRA3	-0.21932	1.48217			LINC00910	0.843105	1.04186			ADSS	-0.45615	2.69558			NSUN5	1.44985	4.84937
	IFI44	-0.76639	1.13648			STK32B	0.79951	1.48086			HIST3H2A	0.4483	1.04115			AL023806.3	2.26414	2.69543			AC108134.3	0.960571	4.84647
	AC131025.3	1.45863	1.13647			AC016590.3	-2.5757	1.48055			HAPLN3	0.560524	1.04114			CCRL2	0.959231	2.69537			UCP2	-1.73604	4.84144
	C11orf80	-0.45197	1.13597			SIK2	0.841586	1.48018			SACM1L	-0.310534	1.03995			CD47	0.637871	2.69514			HMGB1P5	-0.76418	4.84026
	ACCS	-0.47441	1.13592			AC141557.1	-2.17299	1.48003			BNC1	-0.504994	1.03979			NLRC5	0.857815	2.6937			SHMT1	-1.36924	4.83954
	STX1A	-0.38119	1.13528			STAT5A	1.12989	1.47965			LRRC75B	0.699752	1.03919			RHBDF1	1.20275	2.69323			MLLT10	-0.48109	4.83728
	TFRC	0.289375	1.13516			PRKAG2	-0.41316	1.47917			DHRS1	0.314218	1.03915			AC018653.3	1.54528	2.6929			KCNN2	4.12073	4.83143
	AC108479.1	-2.24893	1.13492			MIR600HG	-0.66969	1.47881			SEPSECS-AS1	0.779977	1.03763			SPRED2	1.45433	2.69286			AL359752.1	2.1279	4.83066
	DUSP19	-0.54164	1.13445			S1PR4	-1.16187	1.47751			AL604028.1	0.722814	1.03742			ANGPT2	3.24498	2.6908			WDHD1	-1.05351	4.82946
	AC007938.2	-3.77877	1.13374			METTL18	0.588864	1.4766			DHX15	-0.306618	1.03732			NCF4	3.92274	2.69073			RANBP1	-0.97515	4.8291
	TRMT6	0.278394	1.13361			EPHX1	-0.59486	1.47625			LRRC45	0.671268	1.03723			CSE1L	-0.84937	2.68796			POLR3H	-0.81103	4.82335
	PUM3	0.436472	1.13347			SBF2-AS1	0.954198	1.47527			CDK3	-0.878286	1.03685			EIF3L	-0.44009	2.68734			IFI30	4.94641	4.81915
	CCDC159	-0.40671	1.13342			TIMM8B	-0.27058	1.47424			AC124319.1	3.037	1.03643			CELF2	-0.99764	2.68494			TMC6	1.93448	4.81815
	DNAAF5	0.193264	1.13336			MGMT	-0.52411	1.4739			ZNHIT1	0.574627	1.03628			SLC43A1	0.871266	2.6844			APOLD1	-1.51995	4.81622
	RCOR3	-0.352	1.13313			ADCY1	-1.27634	1.47261			PIP5K1A	-0.325159	1.03602			AC124944.3	2.98271	2.68254			PSEN2	1.08095	4.81605
	OPRD1	2.42839	1.13285			PRTG	-0.44982	1.47171			NOL3	0.478075	1.0359			POLD2	-0.70651	2.67793			CALR	0.917568	4.81565
	AC098851.1	-2.62669	1.13283			C19orf25	0.250603	1.47156			AL645728.2	1.17338	1.03544			SIGLEC15	3.52988	2.67633			TMEM74B	1.45772	4.81455
	PDE2A	-0.78783	1.13277			RELL2	0.572295	1.47154			LRRFIP2	-0.27851	1.03527			FANCI	-0.93132	2.67631			AC083862.2	1.78309	4.80991
	NPAS2	-0.39156	1.13269			ISOC2	0.211113	1.47041			ZNRF1	0.342316	1.03498			LRRC46	1.26194	2.67563			CEMIP2	2.13909	4.79512
	AC084018.2	-0.79797	1.13211			F3	3.11435	1.46956			OTULINL	-1.582	1.03496			TRAIP	-1.24828	2.67519			C18orf54	-1.32464	4.79503
	SMPD2	0.497157	1.13117			ARID3A	0.703402	1.4685			AC040169.1	0.969566	1.03492			PTPRE	1.64486	2.67293			CLEC2D	2.14276	4.79287
	AP000897.2	-3.05254	1.13101			KREMEN1	1.23395	1.46816			AC007318.2	1.38863	1.03476			ARHGEF28	0.413906	2.67249			MDGA1	1.49984	4.78446
	HOMER2	-1.75072	1.13096			LCTL	-1.56654	1.46798			AC112484.1	2.30506	1.03389			ADGRE5	1.09074	2.67177			JPT1	-1.06231	4.78394
	USF1	0.317676	1.13093			TMEM167B	0.226572	1.46747			AL450405.1	0.380141	1.03376			ARHGEF26	1.28165	2.67005			SLC45A3	-0.78969	4.78283
	AC117382.1	3.53759	1.13025			HPS3	0.472853	1.46707			AL645608.7	1.31849	1.03367			CD63	0.783918	2.66998			SLC39A6	0.987286	4.78195
	PHEX	1.00776	1.12984			AC139100.1	-4.01343	1.46696			TM7SF2	0.691899	1.03343			RCOR2	1.26351	2.66981			DUSP14	-0.88102	4.78064
	AL353625.1	-0.69113	1.12982			MAFG	0.326896	1.46694			DENND6B	0.593488	1.03331			TK1	-1.77238	2.66975			STX11	1.32727	4.77975
	LXN	0.373446	1.12982			PXMP2	-0.868	1.4665			COL1A2	-0.659192	1.03329			PAICS	-0.92968	2.66874			CLCN4	-1.63876	4.77655
	ALOX12	-0.59704	1.12911			RDX	1.15647	1.46604			TRAPPC2L	0.463712	1.03315			UBTD2	-0.48717	2.66838			BVES	2.02145	4.77383
	LINC02006	-2.85219	1.12861			ARHGEF11	0.319701	1.46601			RPL24P8	0.671298	1.03275			VLDLR	0.869814	2.66763			MND1	-2.21503	4.77084
	PLPP1	-0.40922	1.12838			SSTR2	2.73515	1.46388			AC093909.1	-0.997177	1.03265			IRGQ	0.852266	2.66734			CHI3L2	6.1178	4.76968
	ZNF821	-0.54979	1.12753			FICD	0.59236	1.46328			RPL34P6	-2.61949	1.03228			PTMS	-0.47847	2.66719			SMAD9	-0.70472	4.76939
	AC074032.1	-2.79268	1.1271			AC009812.4	1.39423	1.46321			FKBP2	0.663537	1.03226			DTX2	0.57781	2.66577			PDCD2	-0.54849	4.76711
	AC004889.1	0.770774	1.12641			CCDC71L	0.910331	1.46301			RASA3	-0.239833	1.03223			CHST11	1.3624	2.66543			SRI	-0.64652	4.76362
	GJA1	0.660174	1.12639			FNDC3B	0.337876	1.46259			ZNF528-AS1	0.455123	1.03172			AC090152.1	-1.56799	2.6635			PLAC8	-3.2044	4.76023
	ATP6V1C1	0.199462	1.1258			C1orf147	1.42342	1.46249			AP1B1	0.283366	1.0312			SLC15A3	1.58172	2.66193			PDZK1IP1	5.51717	4.75887
	TNFRSF10C	0.416217	1.12554			SEPHS1	-0.24771	1.46223			AL050341.2	-0.492138	1.0309			AUNIP	-1.59962	2.66023			RBBP8	-1.16392	4.75865
	AQP5	-4.51802	1.12533			GRIPAP1	0.421772	1.46208			MFSD3	0.548461	1.03033			VPS37C	0.591279	2.65948			ANKIB1	0.680921	4.75391
	SLC29A3	-0.37669	1.12425			MIR210HG	0.832393	1.46133			LIN9	-0.415295	1.03019			MEOX1	4.23624	2.65888			AREG	2.19449	4.74395
	ENTPD1	-1.21718	1.12358			AC096733.2	1.21348	1.4606			LHB	-2.23423	1.02996			SLC12A6	0.923601	2.65725			BCAR1	-0.88969	4.74308
	KLF16	0.299276	1.12343			AC069528.2	2.01721	1.45989			AC026704.1	1.55141	1.02987			DTYMK	-0.9745	2.65689			AL031058.1	5.7278	4.74258
	AL445490.1	-1.41746	1.12328			AC006372.2	-3.92032	1.4592			GPR61	1.59919	1.02939			AC092718.3	1.59708	2.65578			KRT18	-1.97331	4.74182
	RF00404	2.20311	1.12288			GMFB	-0.57456	1.45834			IFNAR2	0.387838	1.02892			ARID3B	1.62383	2.6557			SORBS2	-1.77835	4.73783
	AC068768.1	-0.47905	1.12207			DOCK9	0.426807	1.45805			SIRT2	0.292937	1.02877			ELFN2	-2.95558	2.6544			ARHGAP33	-1.50202	4.7368
	ACTBP7	-2.23004	1.12188			AKR1C2	-1.05874	1.4577			AC090505.2	-2.79709	1.02876			C19orf47	-0.57057	2.65434			PCDH9	-1.66863	4.73515
	IL23A	1.51086	1.12175			CCDC102B	-2.12681	1.45709			ISG15	0.654102	1.02832			AC105105.2	2.24646	2.65423			KRT7	-2.62057	4.72416
	SF3A3	0.225752	1.12163			AK4	0.551881	1.45666			B3GAT2	-1.12511	1.02803			NFKBIZ	1.71217	2.65414			SEZ6L2	1.46552	4.71994
	PLEKHH1	1.76846	1.12101			GUCY1A2	-1.45773	1.45433			AP002414.4	-2.47005	1.02754			SMAD9	-0.49393	2.65148			PMP22	-1.28238	4.71848
	AMZ1	-1.61123	1.12063			HNRNPA1P48	-0.41539	1.45339			ITGA9-AS1	0.608858	1.02689			GPRC5A	-2.64948	2.65023			RNF207	1.47267	4.71679
	MIDN	0.526211	1.11977			ACADS	0.49474	1.45273			PSEN2	0.33788	1.02675			WDR81	0.5554	2.64435			SNX18	-1.14123	4.7156
	MPP5	0.214021	1.11972			MAPK13	0.389472	1.45051			AC093752.2	0.859977	1.02658			DUSP6	0.914485	2.64413			THBD	-2.00493	4.7125
	AL135960.1	-0.38113	1.11962			STAG3L2	-0.36032	1.44997			HSD17B14	0.67776	1.0261			RRM2	-1.87723	2.64345			MGST2	1.44991	4.71231
	ZBED5-AS1	-0.57235	1.11892			ATP6V1FNB	0.831486	1.44965			AL451165.2	0.80349	1.02594			FAM174A	0.504032	2.64338			PSRC1	-2.05699	4.71135
	SYT11	-0.20675	1.11887			RAB40B	-0.7631	1.44924			GNB4	-0.255181	1.02571			PRKCG	-2.93738	2.64271			NUDT11	-1.31675	4.70559
	CEBPB	0.277866	1.11854			TSHZ3	-0.86888	1.44886			HNRNPA0	-0.17133	1.02563			AL138789.1	-3.59184	2.64218			TCF20	0.758547	4.69925
	PCMTD2	-0.31853	1.11788			C1GALT1P2	1.72803	1.44863			ASRGL1	0.414362	1.0253			MEST	-3.01606	2.64218			YPEL5	1.04081	4.69455
	DCAF8	-0.23196	1.11757			ARL8B	0.205996	1.44821			DPH6	-0.403477	1.02525			SNHG26	-1.31412	2.64153			AGPS	-0.58354	4.69035
	RGS14	0.539487	1.11714			UFM1	0.351749	1.44694			SLC45A4	0.388489	1.0252			MAP4K4	1.30211	2.64002			TWNK	-0.75399	4.68952
	YPEL1	-1.16529	1.11667			TUSC1	0.501871	1.44668			AP005671.1	2.82852	1.02507			KRT18	-1.40603	2.63853			PFKP	-1.08624	4.68715
	CATSPER1	-1.18172	1.1158			AC009148.1	-2.14537	1.44549			ZNF587B	-0.390694	1.02447			ECT2	-0.83612	2.63815			ECT2	-1.11374	4.68455
	AL354892.3	-1.26664	1.11492			ZNF213-AS1	-0.43471	1.44533			AP000560.1	1.73933	1.02441			COPS2	-0.46976	2.63725			NPC1	1.29067	4.68078
	GPN3	0.237992	1.11469			DNASE1L2	-1.28262	1.44528			AC087203.3	2.66152	1.02432			LRRC3	0.913697	2.63706			ACADS	0.703628	4.67939
	ZC3H12B	1.9418	1.11429			AC005046.1	-0.43683	1.44435			AL158206.1	0.274668	1.02416			LINC01703	3.74212	2.63672			SLC12A9-AS1	-2.80146	4.67763
	PHAX	0.228817	1.11409			Mar-03	0.488739	1.44335			GPR84	-2.29549	1.02409			IRF2BPL	0.966858	2.63583			PPP1R13L	-0.87237	4.677
	AL162586.1	-0.3598	1.11332			UPF3AP3	1.60744	1.44297			DHX38	-0.20909	1.02391			RF02039	2.08213	2.6338			VRK3	0.671516	4.67637
	PLA2G16	-0.60492	1.11323			AC097478.4	-2.35646	1.44211			GEMIN8	0.36314	1.02374			AC141930.1	3.58295	2.6325			AC008906.1	1.38914	4.67566
	SF3B4	0.195003	1.11274			CXCL12	-1.12795	1.44102			AC087749.1	2.42478	1.02357			PPP2R5C	-0.32938	2.63196			THAP6	0.808096	4.6746
	IL27RA	1.09593	1.11241			TRIB2	-0.75087	1.44072			IFNWP19	-1.33519	1.0234			RPS25	-0.54052	2.63193			HELLPAR	-2.20762	4.67119
	CDKL1	0.604741	1.11234			AC004917.1	1.6776	1.44045			NIPSNAP1	0.280853	1.02331			AL356234.3	2.95682	2.63002			AC112495.1	-4.54102	4.67006
	ARSE	-0.83016	1.11218			ZADH2	-0.27176	1.44015			RNF215	0.376889	1.02297			GIPC2	-1.8021	2.62857			MMP14	1.7904	4.66564
	KCNF1	2.5544	1.11209			CACNA1C	-1.91688	1.4401			AC007773.1	-1.23757	1.02253			AP4S1	-0.68707	2.62814			WDR34	-1.27463	4.66147
	DHX33	0.277743	1.11203			MIXL1	1.61463	1.43947			PRR19	0.53131	1.02234			THAP12P3	-3.41969	2.62804			DIRAS3	-2.48376	4.65845
	AL135905.1	-1.04392	1.11195			POGK	0.601033	1.43917			AC034114.2	3.0889	1.02222			RAD21	-0.61117	2.6279			SMPD2	0.846951	4.65536
	ISG15	-0.82405	1.11136			CYFIP2	-0.92701	1.43876			MICAL1	0.434542	1.02185			GJC2	-1.02654	2.62504			FAM86DP	-0.94316	4.65316
	PGAP1	-0.5069	1.11098			C3orf38	0.287034	1.43785			AC073130.3	-0.604237	1.02175			GNG12-AS1	0.937529	2.62467			BRSK1	2.14286	4.65242
	MIR6813	-2.40554	1.11058			AL136985.3	-0.40232	1.43722			GDF15	0.58706	1.0217			ACAD10	0.722679	2.62392			UNG	-1.0218	4.65152
	SLC25A16	-0.19924	1.10903			CHRDL2	2.14281	1.43509			RPSAP52	-0.784773	1.02155			GCLM	-0.84904	2.62299			TM4SF1	1.5195	4.64819
	ZFP36	0.983329	1.10861			AL365214.2	-0.62574	1.43463			HIST1H4E	0.952072	1.02145			FMNL3	1.16316	2.62253			FLJ31104	1.85609	4.64797
	SSRP1	0.19634	1.10851			PMS2P4	0.79111	1.43441			AC243964.3	0.645836	1.02102			ARHGEF40	1.22836	2.62078			TXLNB	2.36218	4.64544
	RALGPS2	-0.64898	1.10842			TADA3	0.357526	1.4308			CELSR3	0.390968	1.02057			CCNYL1	-0.48564	2.62056			TNKS1BP1	1.32819	4.64277
	PSEN2	0.503285	1.10833			MT-ATP8	-0.24802	1.43056			KCNS1	1.63965	1.02035			MCCC2	0.345722	2.62004			GEN1	-1.04197	4.64096
	CENPX	0.222587	1.10793			EGR3	3.29465	1.43052			LRFN5	-2.63312	1.02028			TMEM100	-3.017	2.61954			GINS4	-1.3346	4.64013
	RXYLT1	0.393067	1.10753			LINC01215	2.3075	1.43026			AL031008.1	2.29048	1.01939			DMD	-1.43462	2.6191			PSMC3IP	-1.49035	4.63961
	CD58	-0.39938	1.10682			TNK1	-0.72484	1.42986			AL034417.2	1.70062	1.0193			ZMYND15	1.95838	2.61798			AP5Z1	0.795408	4.63884
	RSRP1	-0.33189	1.10653			NR3C1	0.422253	1.42918			DHRS4L2	0.639691	1.01916			AL049569.1	1.94697	2.61694			TCTN2	0.796705	4.63875
	PHYH	0.292614	1.10646			PUS7	-0.44067	1.42894			HLA-A	0.464401	1.01855			CFL2	-0.90283	2.61633			NLE1	-0.82605	4.6327
	PALM	-1.04338	1.10622			C20orf204	-1.39456	1.42882			SQSTM1	0.410381	1.01851			TRIM5	-0.67966	2.61517			TICRR	-1.46361	4.63205
	AL133260.1	1.46868	1.10602			GRN	0.192231	1.42878			SIPA1L3	-0.228921	1.01848			UBALD2	0.800145	2.61508			ZNF850	-1.51582	4.63191
	EGFR-AS1	-3.56276	1.10511			PLXDC2	-1.80182	1.42849			FKBP9P1	0.523225	1.01844			GCNT1	-1.56293	2.61476			SCRIB	-0.68906	4.63095
	TTC36	-1.38721	1.10501			NBEAL2	-0.30071	1.42799			CDIP1	0.378147	1.01826			SWT1	0.924633	2.6145			ADARB1	-0.96039	4.62856
	ABCA5	-0.37887	1.10498			GRIN2C	-2.4348	1.42743			VAT1	0.334208	1.01803			ALPL	1.88126	2.61442			UBR7	-0.81129	4.62643
	SLC41A3	-0.38803	1.10328			NECAB3	-0.40002	1.42643			LZIC	-0.315704	1.01784			SKA2	-0.82411	2.61428			ACAT1	-0.86648	4.62579
	AL353898.3	2.02235	1.10328			C1QTNF4	-1.06443	1.4264			NUP88	-0.296897	1.01782			CCDC15	-1.20239	2.61346			RPS23	-0.73176	4.61812
	MCAT	0.262601	1.10231			UTP6	0.213645	1.42634			RHOQP3	1.15412	1.01781			ST3GAL1	0.995359	2.61316			GRHPR	-0.65396	4.61086
	SLC2A11	-0.48111	1.10228			MND1	-1.18908	1.42601			TRIM73	0.930153	1.01762			TRABD2B	3.08846	2.61243			KYAT3	0.609803	4.6056
	ANO7	0.853844	1.10192			LINC01443	-4.09113	1.426			TSPO	0.556575	1.01761			NOTCH2	1.20457	2.60755			ARHGAP26	1.34196	4.60508
	ADARB1	-0.42306	1.1015			RAET1K	2.59923	1.42453			OBSCN	0.419785	1.01758			OTUB2	1.6259	2.60661			ZNF558	1.22802	4.60495
	AC009299.3	2.57968	1.10033			BMPER	-1.66913	1.42422			PTRHD1	0.410221	1.01721			CNTNAP3C	1.50072	2.60604			CDC42EP5	1.12838	4.59592
	XPO1	0.18428	1.10032			ITPKC	0.592886	1.42398			HOGA1	0.92534	1.01713			SRSF3	-0.58233	2.60577			SLC11A2	0.762447	4.59487
	ST14	-2.19707	1.10024			NHSL2	-0.50247	1.42395			MIR181A1HG	1.36126	1.01704			DEPP1	2.62323	2.6051			IFI16	0.939236	4.59078
	C12orf80	3.18181	1.10013			NFIL3	0.658535	1.42358			APOA1-AS	-2.453	1.01689			ZNF443	1.04657	2.60468			SHISA2	-1.80403	4.58724
	THBS3	-0.48058	1.09967			RNF31	0.47627	1.42334			NAMPT	0.421217	1.01635			EXOSC4	1.13763	2.60465			IFNAR2	1.09495	4.58533
	UBOX5-AS1	-1.27541	1.09857			AC073842.2	1.02204	1.42332			USP12	-0.443367	1.01566			ALDH3A2	-0.56378	2.60456			AC090152.1	-2.1079	4.57783
	AC007541.1	-1.12183	1.09842			VPS37C	0.639933	1.42299			TTTY15	-0.454334	1.0148			CD69	1.78686	2.60213			C1RL-AS1	1.71565	4.5685
	AL021392.1	-2.36603	1.09839			BOP1	-0.21821	1.42173			COX5B	0.528993	1.01412			UBE2G1	-0.32846	2.60182			CBX3	-0.44553	4.56772
	TNIP1	1.05832	1.09832			AC025419.1	-0.78016	1.42079			TMEM240	0.661371	1.01348			RAB11FIP1	2.03262	2.60145			GACAT2	-3.20212	4.56688
	COPS7A	0.185235	1.09809			AC156455.1	-0.46495	1.4199			SPACA6P-AS	1.08653	1.01318			MOCOS	0.778635	2.59971			COPS6	-0.98831	4.56457
	AL162727.1	1.47445	1.09739			HOMER2	-2.17724	1.4195			FTL	0.475334	1.01282			TCIRG1	0.861712	2.59969			TMEM102	1.04023	4.56321
	CDK8	0.430325	1.09738			LSS	0.268136	1.41838			PPP1R37	0.463958	1.01273			MAP1S	1.2097	2.59888			DUSP5	2.67592	4.56013
	TMEM255B	-0.25238	1.09736			AC018738.1	-0.57775	1.41767			ABTB2	-0.56793	1.01232			ODF2L	0.919473	2.59888			GLCE	-0.83342	4.55919
	AC007193.2	-1.7001	1.09665			RPL7	-0.28489	1.41764			TCERG1	-0.399198	1.01221			B2M	0.71385	2.59852			TBC1D10A	0.770056	4.55782
	PTCHD1	5.84929	1.09655			IGF2R	0.234365	1.41706			CHML	-0.403461	1.0122			RPL13AP5	-0.6904	2.59794			SLC22A23	1.16997	4.55757
	SOX7	0.819409	1.09609			BCL2L11	1.6374	1.41699			AL356488.1	-2.04406	1.01214			TIE1	0.820589	2.59679			C20orf27	-0.95003	4.55396
	PREP	0.168112	1.09597			AC083837.2	4.35447	1.41671			RNF145	-0.275889	1.01204			TRIM28	-0.5208	2.59672			LRRC3	1.17204	4.55301
	NR1H3	-0.90416	1.09566			A4GALT	0.986843	1.41577			RAD23A	-0.226073	1.01154			IL4R	0.82778	2.5963			SHLD2	-0.61195	4.55217
	ABT1	0.224596	1.09493			NT5C3AP1	1.87384	1.41559			CNTF	-1.35395	1.01133			SALL4P5	3.46762	2.59617			RNASEK	0.86405	4.54762
	DNM3	-1.28173	1.09436			SLC50A1	0.2348	1.4149			PRPF40A	-0.253269	1.01128			TYMP	1.01808	2.59601			COL4A1	1.23407	4.54606
	DCTPP1	0.291121	1.09423			SCUBE2	1.28002	1.41457			BAZ1B	-0.231836	1.01127			ATP5F1AP10	3.72267	2.59573			OASL	6.19235	4.54256
	ACTBP11	-2.76064	1.09421			NES	-0.46479	1.41441			CBARP	0.419821	1.01063			UTP23	-0.48052	2.5955			TLDC2	4.56429	4.5359
	RF00019	1.55632	1.09412			HMGN4	0.351316	1.41409			ANKRD35	0.88936	1.01058			NTNG1	5.42793	2.59506			CDC25A	-1.44387	4.53465
	ANAPC13	-0.21174	1.09344			AC116667.1	-1.57007	1.41341			HYAL4	1.24452	1.01001			TRIOBP	-0.5186	2.59444			DNPEP	0.669935	4.53287
	CEBPZ	0.313608	1.09342			VPS13C	0.609159	1.4134			USP16	-0.229657	1.00991			SDCBP2-AS1	1.81916	2.59319			CRLF1	-2.32666	4.5318
	AC007325.4	-1.86187	1.09327			AL357673.1	-4.08413	1.41329			WRB	0.341372	1.0091			RAD54L	-1.56121	2.59155			POLR1B	-0.85021	4.52994
	FCHO2	-0.26726	1.09255			DAPK3	0.296026	1.41323			TXNRD3	0.306887	1.00867			C12orf75	-1.15376	2.59115			GINS2	-1.87647	4.52938
	ARC	-2.07748	1.09241			EEF1B2	-0.17611	1.41281			LRRFIP1	-0.310164	1.00853			SAMD9L	0.482138	2.59098			TSPAN33	2.31584	4.52739
	LAG3	-0.82338	1.09166			FTH1P23	1.18574	1.41277			CBWD5	-0.297004	1.00824			CYBA	0.66214	2.58713			VRK1	-1.24963	4.52705
	AC009090.3	-1.31799	1.09111			AC073130.1	-0.86568	1.41259			ASCC3	-0.309789	1.00799			TMEM64	-0.67898	2.58696			SERBP1P1	-0.76188	4.52563
	MAP4K1	-1.56052	1.09098			ARHGEF19	0.6154	1.41115			AC004951.1	-0.845168	1.00799			MAZ	-0.40681	2.5868			CTSC	-0.71294	4.52144
	AKR1C2	-0.91374	1.08957			FAHD2A	-0.28708	1.40941			C11orf96	0.624015	1.00794			MTFR2	-1.66931	2.58546			ZNF281	0.802454	4.52035
	GOLGA8M	-2.74862	1.08945			ANK1	-1.68932	1.40872			BCL10	-0.237726	1.00787			PPP1R13B	0.917733	2.58541			PDLIM4	0.935358	4.51982
	NUDT15	0.305004	1.08937			CARD16	0.667681	1.40831			RF00019	-3.32557	1.00749			NEIL3	-1.95888	2.58506			PLXNB2	0.698149	4.51529
	PPP1R3D	0.348339	1.08878			RAB11FIP1	0.939561	1.40773			ZSCAN16-AS1	0.512882	1.00742			CIDEA	1.89564	2.58463			CLEC7A	4.78365	4.50947
	BTNL9	1.29627	1.08827			SLC44A3	2.0792	1.4067			LY6E	0.582602	1.00709			SEPHS1	-0.46027	2.58426			AC008568.1	-4.65428	4.50303
	TAF1B	0.239278	1.08817			RF00422	-4.01395	1.40604			PHLPP2	-0.338868	1.00706			RAB3IP	-0.58783	2.58398			E2F2	-2.97155	4.50255
	RDX	0.747871	1.08815			AC068831.7	-1.17135	1.40585			VSTM2L	0.760727	1.00689			GATA2-AS1	-1.01358	2.58305			AP006248.4	4.78322	4.50028
	AC103591.4	-0.99594	1.08741			RPP38	-0.35807	1.40556			ADD2	-1.99501	1.00688			DNAJC9	-0.60731	2.58238			TRAF3	0.794091	4.4993
	TBC1D3K	-1.08853	1.08678			TNPO1	0.328361	1.40432			AL109811.1	-1.63077	1.00639			APLNR	3.76297	2.58034			ARHGAP9	2.46587	4.49883
	HERC2P9	-0.28219	1.08649			HSPA14	-0.34823	1.40407			ING3	-0.345936	1.00624			DUSP4	-1.04006	2.58017			CLSTN3	1.17967	4.49748
	RNU6-130P	2.9204	1.08647			TAB2	0.222307	1.40389			AC083805.2	-1.99194	1.00613			LGALS3BP	1.52289	2.58014			RPS2	-0.78403	4.4971
	MBL1P	-0.53155	1.08632			CR1L	4.43448	1.40368			IPO5P1	0.786318	1.00578			FAM129A	1.99544	2.57959			ZNF589	-1.1321	4.49472
	MMP24	-0.66618	1.08591			CASTOR2	-0.4872	1.40345			BBS10	-0.339495	1.00535			S100A2	-1.36807	2.57886			PLCXD2	-1.52421	4.49332
	GTF2IP12	-0.57074	1.08585			AC048344.4	-2.55498	1.40336			SH2D1B	-1.32123	1.00502			RGCC	1.75507	2.57851			CACYBP	-0.76966	4.49308
	MYCNOS	2.44102	1.08527			LONRF1	0.669109	1.40244			HNRNPA2B1	-0.234197	1.00485			HASPIN	-1.25006	2.57816			ZNF726	-1.83433	4.49293
	TXLNA	0.159977	1.08515			AC008079.1	-0.77143	1.40229			AL445435.1	2.13154	1.00434			CDC45	-1.72797	2.57797			SPATA5	-1.13576	4.49119
	NUP205	0.246332	1.08483			AC073349.2	-1.50266	1.40119			COMMD3	0.504751	1.00422			CHST7	0.989879	2.57781			BAIAP3	2.78289	4.491
	CYB5A	0.235358	1.0845			CD36	-1.38222	1.40058			GPATCH11	-0.266766	1.00421			AC116533.1	-0.6294	2.57778			AC016957.2	2.56181	4.48871
	CCDC188	-0.28969	1.08329			AC012569.1	3.02843	1.4			PTPRU	0.615233	1.00402			GINS3	-0.98464	2.57743			FMR1	0.667896	4.4861
	MYO1B	1.79656	1.08326			EEF1B2P3	-0.30315	1.39917			2006-09-01	-0.267765	1.00397			HAUS8	-1.25733	2.57721			MCM7	-1.16988	4.48572
	GREM1	1.55315	1.08321			GLCCI1	-0.54377	1.39908			AC011479.2	-1.64096	1.00383			ARHGEF19	0.671752	2.57704			BEST4	2.00463	4.47614
	TBXAS1	0.913619	1.08314			DBI	0.417914	1.39891			CCDC50	-0.231619	1.0038			SORBS1	1.10605	2.57694			SCARB2	1.06174	4.47484
	RND1	2.05314	1.08309			AL603832.1	1.20689	1.39855			BATF2	-1.71088	1.00345			CLSPN	-1.60083	2.5724			EIF1AX	-0.78881	4.4747
	SGIP1	1.00554	1.08306			SIRPB1	1.60049	1.39823			MIR210	2.44146	1.00341			IVNS1ABP	1.40303	2.57165			DNAJB9	1.34795	4.47149
	ISY1	-0.23134	1.08234			NECTIN1	-0.61918	1.3981			LMNTD2	0.760404	1.0034			CORO2B	2.56274	2.57131			AC025857.2	1.72112	4.47026
	BCL2L11	1.34861	1.08203			PURPL	-1.20328	1.39806			AL365356.5	2.47966	1.00324			SNHG5	-0.76408	2.57097			AL590004.3	-2.55219	4.46785
	LINC01001	2.66118	1.08143			AL355987.4	-1.13818	1.39763			ZNF90	-0.705301	1.00315			JPT1	-0.90374	2.57076			LINC01836	-1.96509	4.46727
	SLCO1A2	-2.34237	1.08126			C5orf30	0.317776	1.39573			UCHL1	0.431379	1.00295			RPL6P27	-0.52646	2.57032			TMEM217	1.44504	4.46701
	GATD3B	0.319225	1.08043			IQCK	0.815722	1.39428			CHERP	-0.229812	1.0026			TXNRD2	-1.21942	2.56969			CENPQ	-0.90846	4.46344
	C1S	2.70158	1.08001			U62317.1	4.85574	1.39414			SMIM2-AS1	0.973808	1.00188			POLR2C	-0.37051	2.56935			SAMSN1	1.98267	4.46329
	AC002480.1	0.634968	1.0798			SLC2A6	1.11407	1.3936			CENPK	-0.528821	1.0018			STAT3	0.55638	2.56924			RHOB	0.940591	4.4618
	ITGB2-AS1	2.65626	1.07977			CD40	1.22095	1.3932			WNT3	0.393486	1.00113			ITGA2	2.40702	2.56676			TRMT1L	0.536849	4.46097
	LYPD5	0.929391	1.07925			PELI1	0.343843	1.39259			BSDC1	0.27376	1.00097			GIPC3	1.98324	2.56386			VPS39	0.467183	4.45753
	NOC2L	0.282565	1.07878			TSLP	1.49524	1.39238			EMC10	0.419087	1.00076			RELT	1.34905	2.5625			MMEL1	2.28986	4.45523
	MMP10	1.85668	1.07858			PIK3R4	0.523477	1.3911			CYHR1	0.503246	1.00074			CSKMT	-0.93277	2.56216			VGLL4	1.71132	4.4537
	TGIF1	0.670827	1.0784			STOX2	-3.31829	1.39047			KIAA0586	-0.311625	1.00034			TGFBR1	0.791991	2.56131			RPUSD1	-0.77224	4.45356
	KCNJ16	2.25452	1.07824			METAP1	-0.28294	1.39029			RN7SKP78	3.39139	0.999926			LYG1	1.33074	2.56092			C5orf56	1.99085	4.45197
	RSAD1	0.272861	1.07776			MTHFD2L	0.34621	1.39019			OSBPL10-AS1	2.25677	0.999811			BRSK1	1.7405	2.55976			TRPV4	1.13403	4.44593
	GNAS	-0.12642	1.07775			ZNF670	0.815065	1.38963			CACNA1A	0.918475	0.999313			TCF19	-1.35763	2.55932			NINL	1.41836	4.44469
	NBEA	-0.61269	1.07726			C14orf132	-1.55532	1.38958			HCFC1R1	0.436561	0.998722			AC073621.1	2.69104	2.55905			FZD9	2.00379	4.44402
	IKBKE	0.713395	1.07669			C6orf47	0.313358	1.38957			ZNF236	-0.394467	0.998227			C19orf66	0.735863	2.55883			PAXIP1	-0.71885	4.44265
	IL11RA	-0.34143	1.07613			PITHD1	-0.36761	1.38948			CHPF	0.683448	0.997909			BCL2L12	-0.82839	2.55877			MTFR2	-1.93517	4.44133
	SLC22A20P	-0.77696	1.07597			RPL15P18	2.73993	1.38834			DCTN1-AS1	-2.65071	0.997858			FBL	-0.75789	2.55841			KLHL5	1.17793	4.43938
	PMEL	-1.05927	1.07533			ZGRF1	-0.48581	1.38747			SMPD3	1.04404	0.997717			EI24	-0.47365	2.55829			AC011270.2	5.49109	4.43748
	VPS26B	0.205425	1.07489			PTPRM	-0.23226	1.38726			CNPY4	0.306438	0.997682			AC089999.2	1.93396	2.55802			MPHOSPH9	-0.86299	4.43628
	LINC01801	-2.66603	1.07461			WDR48	0.549912	1.38722			TRPV4	0.411942	0.997514			GEN1	-0.77635	2.55729			TP53INP2	1.44257	4.43589
	PTPN9	0.17295	1.07459			FILIP1	-1.05354	1.38708			LHPP	0.479975	0.997369			LACC1	0.912053	2.5563			BSDC1	0.844042	4.43546
	AC084876.1	3.18869	1.07441			NFE2L2	0.20546	1.38611			CMC1	-0.352781	0.997331			P2RX4	1.27565	2.55614			DEK	-1.01154	4.42666
	CCDC50	-0.2781	1.0742			AQP3	-1.32445	1.38603			XPO1	-0.380153	0.997326			AC096633.1	3.64769	2.55453			CYTOR	-0.54546	4.42653
	TNFRSF1A	0.169228	1.07322			AC138470.1	2.83161	1.38533			AC011815.2	2.07613	0.997113			TMEM88	-1.42257	2.55355			ENAH	-1.25485	4.42611
	OXCT2	1.09011	1.07286			LINC01583	1.75602	1.38441			HMGCL	0.387882	0.996625			HTRA3	1.2003	2.55319			ANTXR2	2.41243	4.42399
	POLD3	0.399681	1.07271			CYP2T1P	-1.00016	1.38311			HMGCS1	-0.38368	0.996294			RRM1	-1.04817	2.55266			KIF26B	1.29384	4.4239
	SPRED1	0.97806	1.07242			MROH1	0.274911	1.38236			MAPK11	0.533001	0.995992			HMGB1P6	-0.56773	2.55259			BTG3	0.85194	4.42153
	AC104964.2	-2.97136	1.07149			SLC39A8	0.798358	1.38209			PIMREG	-0.749463	0.995868			AP1S3	-1.11159	2.5515			KIAA1551	2.15306	4.41698
	AC068888.2	-3.11225	1.07129			ZNF107	0.510645	1.38207			HM13-IT1	0.860469	0.995479			FKBP10	0.506266	2.55061			SCRN3	-0.67513	4.41602
	CLIP3	-0.50387	1.07125			SERBP1P5	-0.41239	1.38153			SH3BGR	3.3161	0.995322			CLEC2B	1.19717	2.55006			ADAMTS4	4.1127	4.4156
	PKIG	0.737395	1.07055			H1FX	0.697277	1.38102			SLTM	-0.299363	0.994732			PTER	1.12438	2.5486			ATAD1	0.695468	4.41169
	PITPNM2	0.340078	1.07054			LAG3	-0.98481	1.38067			SNX5	-0.361108	0.994658			MXD3	-1.36284	2.54829			ERBIN	1.17091	4.41159
	AC012618.3	-2.54508	1.07047			HLA-L	1.92294	1.38065			AC139426.1	1.20745	0.994611			LINC01415	1.53284	2.54539			BCL6B	2.47951	4.41019
	ATP2B1	0.797228	1.07039			SLC12A6	-0.22229	1.38039			SLC25A34-AS1	0.916097	0.994483			HLA-H	2.34068	2.54523			LSM4	-0.92826	4.40443
	PCBP4	-0.22232	1.07013			LINC01232	1.88616	1.37873			DISP2	0.4137	0.994262			AL356234.1	3.63172	2.54511			GGCT	-0.92423	4.4041
	FAM155B	2.01762	1.0694			NCF4	3.45276	1.37868			LARP4B	-0.216771	0.994083			RRAS2	-0.94244	2.54433			CASP9	1.01808	4.40297
	AL031848.1	-2.4313	1.06936			AL138995.1	-1.9652	1.37833			METAP1	-0.226918	0.993942			LSMEM1	1.10434	2.5434			C5	-1.8262	4.40101
	TAGLN2P1	1.95364	1.06935			IL16	1.65795	1.37807			FBXW4	0.37178	0.993901			ASNSD1	-0.45039	2.54306			KDM1A	-0.49737	4.40039
	KIAA0040	1.28845	1.06926			SNHG28	-1.22449	1.37789			AC007390.2	-0.746969	0.993793			GMFG	1.691	2.54305			KIFAP3	0.722178	4.40022
	TWNK	0.239518	1.06878			GDF7	1.07603	1.37763			AC073569.2	1.39647	0.993238			PRICKLE3	0.544335	2.5416			SLC26A6	1.12777	4.39999
	STRC	-2.96958	1.06825			SF3B4	0.236578	1.37761			AKR1A1	0.377792	0.993108			CCNA1	3.9479	2.5412			ALPL	2.75556	4.39851
	SLC35G1	0.377113	1.0672			MIR193A	1.95244	1.37741			SMN1	-0.609112	0.992741			ORC1	-1.64549	2.5399			CDH15	2.05437	4.39648
	AL121820.1	-2.68561	1.06685			USP38	0.295188	1.37718			GGT8P	-1.49199	0.992582			SOX15	-1.27027	2.53788			AHCY	-0.56033	4.39646
	AP003043.1	3.08928	1.06654			MED15	0.229441	1.37648			NMRAL1	0.531203	0.992301			AC016205.1	-2.22065	2.5376			MED12L	4.09828	4.39477
	CLCNKA	-2.7232	1.06615			UHMK1	0.199396	1.37641			HMGB1P14	-1.34601	0.992262			HMGN2	-1.06369	2.53647			CD164	0.905384	4.39264
	RPS6KA2-IT1	1.1983	1.06591			G0S2	3.96962	1.37619			ARHGAP23	-0.2521	0.992118			C2CD2L	1.01059	2.53579			UTP23	-0.58837	4.39187
	RBM5	-0.24591	1.06583			MROH6	-0.4688	1.37533			THYN1	0.377334	0.991937			SFXN1	-0.61633	2.53548			ATG4A	-0.61575	4.39131
	BACE2	0.681411	1.06563			AAR2	0.270435	1.37392			DDR1	0.340097	0.991074			AC073585.1	-1.19442	2.53506			RELL2	1.19924	4.39105
	THUMPD3-AS1	-0.32149	1.06559			XIAP	0.438642	1.37324			NIP7	-0.304097	0.990943			C1orf226	-1.00407	2.53499			Mar-02	-0.9479	4.39083
	ZNF346-IT1	-1.56834	1.06556			ARHGAP28	-1.96903	1.3721			PFDN5	0.487885	0.990749			ZNF271P	-0.42182	2.53442			SULT1B1	-2.06133	4.387
	CASP9	0.475184	1.06548			HSPA13	0.331194	1.37131			LINC02539	-2.32724	0.990589			BCAR1	-0.73974	2.53353			MPZL1	1.15149	4.38511
	TLR4	-0.58502	1.06545			GRK5	0.781327	1.37059			DHFR	-0.47675	0.990497			AC007255.1	-2.19916	2.53268			ALOXE3	2.81446	4.38118
	HEATR5B	-0.14665	1.06513			AC132008.2	-0.36323	1.36848			GRK3	0.432066	0.990458			ADM2	2.87321	2.53163			PRR16	3.09867	4.38053
	NARS2	0.260377	1.06392			ZNF850	-0.62046	1.36844			ASB16	0.713217	0.990296			AC002076.1	4.80075	2.53093			CR1L	6.98732	4.37672
	AC027601.5	1.74012	1.06292			FZD1	-0.56017	1.36826			AL161891.1	-0.769268	0.989118			IFNGR2	0.686244	2.53003			SGMS1	-0.75732	4.37656
	HES6	0.485387	1.06269			LY6G6C	-2.66068	1.36803			ADAMTS12	1.14154	0.989056			AL359762.1	1.64711	2.52998			XPA	-0.89753	4.37473
	FLOT1	-0.34106	1.06242			AC067930.6	1.16147	1.36678			FLVCR2	0.485605	0.988839			RNF145	0.493813	2.5288			AP002884.1	-2.46435	4.37145
	LRCOL1	-2.93959	1.06231			FTH1P2	0.691924	1.36648			AC064801.1	-1.94256	0.988726			MLIP	-1.2782	2.52849			GCNT4	3.5154	4.3714
	ST8SIA4	1.07658	1.0623			DDX12P	-0.67087	1.36625			CPM	0.663597	0.988701			AC010976.2	-1.85883	2.52798			Z85996.2	2.75659	4.36859
	CXCL5	2.4977	1.06225			TTC39C-AS1	3.66628	1.36611			AC117382.1	-2.16085	0.988645			POLA1	-0.83326	2.52711			TBC1D1	0.425882	4.3679
	SYTL2	-1.49255	1.06187			AC011330.1	1.40454	1.36596			RF00019	1.95084	0.988514			SH2B2	1.76208	2.52707			ITSN2	0.6181	4.36773
	AC092139.3	-2.84949	1.06177			SOX7	0.898145	1.36589			CPNE7	0.64336	0.988501			AHNAK2	-1.11467	2.52242			BAMBI	1.83973	4.36555
	AC006453.2	-0.32522	1.06151			NDUFAF5	-0.44308	1.3657			STC1	-2.87652	0.98846			RASGEF1B	4.48361	2.52133			GPRC5B	1.29921	4.36525
	ACHE	1.26495	1.06122			AGBL5	-0.31186	1.36565			RNF26	-0.315005	0.988223			TGFBR2	0.819428	2.51802			CDC14A	2.0762	4.36461
	PCDHGA9	1.03958	1.06115			AC010149.1	1.16051	1.36474			SNORA26	-0.919209	0.988208			RIN1	-1.29611	2.51772			RPS16	-0.68965	4.35993
	PARK7	0.148995	1.06093			EPB41L4A-AS1	-0.40039	1.36361			DEPDC1-AS1	-2.30756	0.987757			ZNF471	0.804481	2.51732			PPP5C	-0.43645	4.3586
	ARIH2OS	-1.0336	1.06072			XRCC2	-0.6511	1.36328			AL365214.2	-0.680789	0.98748			PMS2P1	-0.61202	2.51683			HIF1A-AS2	-2.26955	4.3569
	EWSAT1	-1.23687	1.06067			CYP26C1	1.28523	1.36175			NUP98	-0.282079	0.987239			POMT2	0.3104	2.5166			GRPEL2-AS1	2.74749	4.35608
	MICALL1	0.153553	1.06054			SLC35E1P1	1.82678	1.36025			ZNF812P	0.751029	0.987169			CD81	0.816335	2.51496			SAC3D1	-1.17555	4.35534
	CBWD3	-0.56208	1.06045			MB21D2	0.777075	1.35964			MAD2L1	-0.653807	0.987137			TPM1-AS	-0.86624	2.51389			SUV39H1	-1.33425	4.3533
	RAI2	-0.79463	1.06019			IMPDH2	-0.41814	1.35882			CUL4A	-0.162572	0.986958			SYNGR3	1.23601	2.51326			AC108673.2	1.94473	4.34947
	AL591848.4	-0.67301	1.06016			AC244034.2	3.54369	1.35757			SARM1	0.405292	0.98687			FBXO31	0.562298	2.51308			TOPBP1	-0.65744	4.34875
	GCNA	-0.50762	1.05984			AZI2	0.307787	1.35756			HOOK2	0.532022	0.98679			ANGPTL2	0.853369	2.51006			SFXN2	-1.53199	4.34807
	RPL23P8	-1.42696	1.05969			GRAMD4	-0.50526	1.35748			FKBP8	0.554141	0.986226			AC137936.2	-2.25895	2.50964			HAR1A	3.01891	4.346
	PRDM10	-0.27838	1.05835			FUT8-AS1	-1.27847	1.35727			SPATA2L	0.588744	0.986201			ARHGAP45	1.26056	2.5079			SIRPB2	1.7778	4.34588
	HMBOX1	-0.25224	1.05809			Mar-01	-0.57639	1.35626			SSSCA1-AS1	0.733103	0.986163			RPL6	-0.47722	2.50698			AC061992.1	1.98959	4.34251
	KIAA0825	-0.73818	1.05795			MPL	-1.88619	1.35609			DTNB	0.289241	0.986095			MTBP	-0.89459	2.50198			MCM5	-1.11649	4.34187
	KREMEN1	0.998355	1.05781			AL008726.1	-3.03208	1.35607			AC018904.1	0.734382	0.986046			HK1	0.77344	2.50189			PAX9	-1.20134	4.33896
	MRPL53	-0.44982	1.05772			VWA5A	0.467093	1.35575			MTMR9	-0.266545	0.985885			PRSS3	-1.9361	2.50125			CHEK1	-0.82536	4.33727
	GLB1L	-0.41309	1.05733			COTL1	0.250714	1.35551			KIF26B	0.592906	0.985709			LRFN5	7.29295	2.49851			CCRL2	1.32667	4.3339
	TMEM273	-1.26703	1.05706			YTHDC2	-0.21867	1.35498			AC012157.1	-2.31593	0.985632			C5	-1.23699	2.49814			ADM	0.930543	4.33091
	FBXW7	-0.27635	1.05665			DLGAP1-AS1	0.617017	1.35482			AC090409.2	-1.52763	0.985632			RHPN1	0.945563	2.49794			MEI4	-2.82025	4.32926
	JCAD	0.320453	1.05629			RAB36	0.615642	1.35466			LOXL1	0.702863	0.985492			NEMP1	-0.64724	2.49791			TRIM45	-1.25836	4.32651
	AL359232.1	1.58016	1.0562			TNFRSF9	3.29063	1.35443			NXPH3	0.738147	0.98533			RAD1	-0.56771	2.49675			PLA2G4C-AS1	3.5321	4.32599
	BORCS8-MEF2B	-2.46994	1.05617			RNU6-195P	3.48385	1.3534			AC112484.3	1.32145	0.985244			ELMOD2	0.718773	2.49607			TRPM6	4.22966	4.32493
	MAPK6	0.353709	1.05612			AC073073.2	-0.77649	1.35276			MIEF2	0.264869	0.984989			PHETA2	-0.50036	2.496			TOX2	2.48582	4.32072
	CSTF2	0.309598	1.05584			POLR2J4	-0.5004	1.35271			AC018755.3	0.815615	0.984947			VWA5A	0.820103	2.49573			ZNF677	0.775331	4.31723
	RBMS3	-0.25989	1.05569			SCHIP1	0.915271	1.35163			ABHD2	-0.403193	0.984415			RNFT1	0.571085	2.49561			NRIR	5.31246	4.31632
	ST6GALNAC3	-0.758	1.05564			AC097372.3	3.09423	1.35057			CYP2D7	0.906363	0.983467			RPLP0P2	2.88962	2.49549			NHP2	-0.77455	4.31574
	CORO2B	1.28693	1.05562			TPCN1	-0.44745	1.35026			DARS2	-0.388119	0.983452			ZNF532	1.16384	2.49459			PSMG1	-1.04272	4.31241
	ART4	-0.45649	1.05561			JSRP1	-1.88518	1.34965			MIR5010	-2.03432	0.983201			GULP1	1.42436	2.49443			STN1	-0.94302	4.31046
	ZNF573	-0.42073	1.05516			IQCA1	1.07847	1.34904			RRS1	-0.427045	0.983181			TGFB2	-2.63363	2.49431			PAPLN	1.76679	4.30929
	TTC4	0.826317	1.05486			RPL3	-0.23743	1.34889			ADSL	-0.35446	0.983121			AEN	-0.38016	2.49269			SDC2	-1.7995	4.30865
	IL12A	0.886917	1.05463			PPP2R3B	-0.31326	1.34889			AC079203.1	-1.94925	0.983075			EPB41L5	-0.73568	2.49202			VWA5A	1.41103	4.30821
	RGS5	1.0106	1.05436			OSGIN2	0.268341	1.34722			RAVER1	-0.428972	0.983009			SCAMP4	0.47351	2.49011			PRRG4	3.68958	4.30745
	SETD6	-0.71543	1.05407			ZFAND3	0.308539	1.34678			MED17	-0.532747	0.982908			ATP1B3	0.955783	2.49002			TLE3	0.882287	4.29919
	CHORDC1	0.250453	1.05394			PCDHB15	1.08559	1.34668			NUP188	-0.223266	0.982887			ANK2	3.10252	2.48874			MFAP2	1.11358	4.29467
	SDAD1	0.258739	1.05363			AC145422.1	-3.38096	1.34641			C15orf39	-0.389503	0.982854			NUDCD2	-0.62787	2.48579			HAUS1	-0.6522	4.28862
	ANKRD12	-0.2814	1.05356			SPPL3	0.196557	1.3454			PODXL	-0.934918	0.982476			RBL1	-1.1988	2.4852			VDAC3	-0.76618	4.28837
	ICA1	-0.39296	1.05291			LUC7L2	-0.20499	1.34491			SRP14	0.3039	0.982068			IL17RA	0.76158	2.48291			HERC3	-0.76847	4.28804
	CD40	1.17531	1.0526			AC096921.2	0.926203	1.34488			LOXL4	0.681851	0.981881			KLHL13	-1.62622	2.48256			USP53	-0.87691	4.28769
	SLC2A3	0.271303	1.05253			DNAJC18	-0.30393	1.34484			SCARA3	-0.298659	0.981875			GAS2L1	-0.65311	2.48208			RETREG3	0.81878	4.28657
	SCN9A	1.98499	1.05248			RIPOR3	1.41817	1.34466			AL355877.1	1.6932	0.981756			MIS18BP1	-0.87187	2.47998			GADD45A	-0.89195	4.28452
	LINC01812	-2.06207	1.05204			LEO1	0.188679	1.34437			SRSF1	-0.288536	0.981525			SELENOM	1.20045	2.4782			ATP2B1	2.19861	4.28449
	AC087633.2	-2.06039	1.05192			AK5	-1.74209	1.34422			ABCG1	0.766257	0.981307			NOTCH4	1.13268	2.47735			KIF13A	0.885931	4.2815
	SPATA18	-0.57084	1.05188			ZFP41	0.451262	1.34328			XPO4	-0.368023	0.98119			ODF3B	1.25648	2.47589			STK10	1.67225	4.28103
	SNORD11	2.14178	1.0518			SIDT2	0.266796	1.34284			KLRG1	1.1524	0.980585			TYRP1	-1.96512	2.47531			C7orf43	0.796584	4.27846
	SLC6A17	2.72187	1.05171			GTF3C3	0.193756	1.34272			AP000866.5	1.04982	0.980537			EDEM1	1.09953	2.47447			AL023803.2	-4.11833	4.27695
	THOP1	0.197336	1.05167			RIOX2	0.307511	1.34217			PRPF4	-0.259364	0.980512			DARS-AS1	2.18005	2.47417			CXCL8	3.8003	4.27634
	AC104532.2	-1.45895	1.05163			GABPA	-0.24602	1.341			BACE2	0.553386	0.980463			SLC11A2	0.341315	2.47316			BTC	5.46583	4.27486
	GFOD1	-0.4986	1.05157			AL592148.3	-0.94756	1.34099			COX7A1	0.709941	0.980213			WWTR1-AS1	-2.0797	2.47286			PDLIM2	-0.82833	4.27172
	RAB40A	0.702234	1.05126			PIGA	0.666749	1.34051			MED30	-0.32004	0.979887			AL050327.1	-3.98109	2.47027			MUC4	2.40152	4.27046
	CHST1	1.15579	1.05122			AMD1P3	-2.95653	1.33975			RNU6-583P	-2.10153	0.97946			MIS18A	-1.11095	2.47025			WASF2	0.710991	4.26787
	AC018645.2	0.770663	1.05072			AL138724.1	1.19911	1.33859			AC012254.3	-2.33646	0.979419			INF2	0.4323	2.46966			WDR48	0.803624	4.26565
	KRT18P31	2.68533	1.04991			ADGRE2	4.79428	1.3385			KCNMB4	0.851981	0.979038			TSPAN31	0.507633	2.4696			CFLAR-AS1	1.36798	4.26295
	SEMA4B	0.411571	1.04958			SULT1D1P	-2.83743	1.33849			AC008494.2	2.43621	0.978898			NEFH	-2.23495	2.46814			CCR4	3.82993	4.26262
	ROBO1	0.656618	1.04954			TACR1	3.55121	1.33789			PLPBP	-0.273414	0.978869			OR2A7	3.73258	2.46735			RPL39L	-1.54031	4.26233
	EDN2	3.58447	1.04952			GOLGA8H	-1.08677	1.33776			APPL1	-0.294294	0.978824			PEX5	0.770599	2.46445			CCL3L1	7.22046	4.26143
	MIR590	-0.72218	1.04936			ALDOC	0.702074	1.33752			HS1BP3	0.382996	0.978818			SLC45A4	0.934077	2.46162			RAB36	0.835052	4.26047
	MYRIP	-0.9342	1.04917			AP001350.2	-3.09429	1.33716			HEXDC	0.553999	0.978618			KIF26B	1.03912	2.46132			PLCD3	-1.47356	4.25868
	AGAP1	0.475349	1.04903			SAV1	0.97069	1.33653			TCEAL4	0.287886	0.978594			YIPF3	0.60463	2.46052			AC116347.1	2.67971	4.25728
	MAP4K4	0.58562	1.04902			KCNJ2	1.32785	1.33644			FAM120A	-0.299737	0.978095			AMPH	-1.21417	2.45923			SYDE2	-1.46965	4.25693
	RNU6-237P	3.46458	1.04867			EPS8	-0.63733	1.33626			SCML1	-0.372419	0.977676			GJA1	1.09011	2.4588			TLR7	5.65527	4.25566
	NME7	0.31605	1.04801			SPART	0.253333	1.33611			AL121832.2	0.824947	0.977581			SGCE	0.759219	2.45816			HAUS8	-1.48998	4.25493
	AL021878.2	-0.97349	1.04786			ZCCHC3	0.223454	1.33601			CDKN3	-0.676798	0.977516			CCDC25	-0.55007	2.45715			CDC42SE1	0.978063	4.24914
	ENHO	-2.58757	1.04779			CRIP2	-0.43148	1.33595			OR1L8	0.950496	0.977404			CD74	1.2641	2.45587			NR4A3	5.28109	4.2478
	ITGA9-AS1	-0.92945	1.0477			STRN3	-0.22693	1.33553			VAMP5	0.538114	0.977327			PAX9	-0.88932	2.45382			SLC24A1	0.69767	4.2469
	ARRDC4	-2.88796	1.04742			AC007249.2	-1.03202	1.33527			TMEM192	0.31762	0.977262			MAPK9	-0.47897	2.4524			ZNF732	-1.61383	4.24107
	AL133268.1	1.17237	1.04704			RAB3IP	0.307675	1.33437			MAGED4	-1.22082	0.977247			ATP13A2	1.0701	2.4493			CARNMT1	-0.56828	4.24065
	CLEC2D	0.477869	1.04699			FAM86JP	1.0637	1.33407			AF165147.1	-1.51849	0.97678			APOBEC3B	-1.76361	2.44843			LYPD1	-2.29802	4.2362
	MAP2K1	0.340235	1.04677			IFITM2	0.51386	1.3337			TPD52	-0.573454	0.976078			ARHGEF2	0.50262	2.4476			C2orf66	-1.55119	4.23585
	RHBDL1	-0.67376	1.0467			AC124319.4	3.36788	1.33318			TEKT4P2	0.534673	0.975519			HTRA2	0.576043	2.44698			SLC25A19	-1.17371	4.23247
	HMGB1P10	1.19688	1.04659			PEX12	0.423358	1.33315			AC098614.4	2.34413	0.975176			AC092978.1	2.71939	2.44525			PPP1R14A	-2.15052	4.23203
	ACOX3	0.241865	1.04635			CARNMT1	-0.26797	1.33251			MRPL28	0.660564	0.97509			NFATC3	-0.57729	2.44443			SLC35C2	0.997593	4.22839
	MTX3	0.24003	1.04631			DCLRE1C	0.351812	1.33002			AL354892.3	-1.02305	0.975023			SLC39A6	0.795607	2.44436			ITPKA	3.37687	4.22752
	HNRNPCP7	-1.72846	1.04571			BX842242.1	-2.44191	1.32971			GGACT	0.317266	0.974785			KIFAP3	0.556649	2.44408			CCDC24	0.821428	4.22722
	DCLK2	0.381401	1.0451			TTC36	-2.10133	1.32934			NDRG1	-0.614587	0.974686			TRIM59	-1.12423	2.4439			AC092718.3	1.86139	4.2212
	CCT6A	0.106473	1.04497			PDSS1	-0.35477	1.32916			AP000344.2	1.26883	0.974358			GGT7	0.941896	2.44227			COL4A2	1.17316	4.21929
	TSPAN9	-0.24423	1.04454			RFC5	-0.53655	1.32879			SARAF	0.279671	0.974178			MTMR1	-0.53799	2.44215			PPM1D	-0.90091	4.21895
	AC104066.1	2.07987	1.0444			HAR1A	2.61993	1.3277			CEP128	-0.687419	0.973666			ASPHD2	0.765796	2.44157			ACSS1	1.35607	4.21816
	GTF2H5	-0.26882	1.04432			AL137145.2	3.34961	1.32738			SVEP1	0.783921	0.973664			TEAD3	1.77639	2.4395			GALC	0.639186	4.21688
	PBX1	-0.86875	1.04421			STX1B	1.35185	1.32699			COX4I1	0.46377	0.973564			BEGAIN	2.97437	2.43947			ITGB3BP	-1.41172	4.21423
	AL121718.1	-1.4393	1.044			BCCIP	-0.23147	1.32646			AL139393.2	0.71195	0.973259			VPS13C	0.816788	2.43817			HNRNPA1P48	-0.93379	4.21409
	EPHB4	-0.49236	1.04387			FAM210B	-0.35366	1.32608			AL162377.1	0.738123	0.973257			SLC4A7	2.42128	2.43671			AC015922.2	2.79991	4.21398
	TRPC4AP	-0.13642	1.04369			MAD2L1BP	0.405088	1.32606			BAD	0.557672	0.973177			RPS13	-0.54998	2.43642			CEACAM1	2.46336	4.21385
	PRTG	-0.35905	1.04366			SLC9B1	1.13	1.32596			IGSF8	0.415592	0.972929			CDC25A	-1.18813	2.43632			ARHGEF9	-0.86777	4.21366
	FZD6	0.186957	1.04359			ERCC5	-0.62116	1.32541			PSME3	-0.218505	0.972864			PNPLA3	1.5571	2.43616			MRNIP	0.911911	4.21294
	ABCG1	1.23712	1.04294			GGTA1P	-2.13778	1.32523			LINC01140	2.30709	0.97285			SMPDL3A	1.17751	2.43554			UNC50	0.51071	4.21286
	PMM2	0.244127	1.04274			AP006222.1	-1.36897	1.32522			BX088651.4	0.923491	0.972839			CELA2B	3.6819	2.43324			ST6GAL1	1.54979	4.21255
	AC083837.1	4.27552	1.04126			SRSF11	-0.17809	1.32497			ETFB	0.667127	0.972338			ASPH	0.977992	2.43296			PLD2	0.885679	4.21231
	PIP5K1A	0.136847	1.04109			HAAO	1.93715	1.32438			BTN3A2	0.363663	0.972255			HDAC1	0.475486	2.43288			IGSF8	1.2183	4.21216
	EFNB3	0.678268	1.04099			CDC45	-0.658	1.32411			ARHGAP17	-0.189702	0.972127			APOBEC3G	0.991646	2.43152			WWP1	-0.59145	4.21106
	CHRNB1	-0.53056	1.04079			AFAP1-AS1	-1.14698	1.3241			FBXL15	0.622193	0.97209			CENPU	-1.3657	2.43107			B3GNT2	1.08039	4.20165
	PNMA2	1.00689	1.04057			NAP1L2	-1.86305	1.32394			PCBP1	-0.326461	0.972004			PRMT3	-0.49033	2.43046			RP2	-0.57181	4.19972
	AL136295.5	-0.68201	1.04055			MFNG	-0.39252	1.32378			FAM120AOS	-0.202015	0.972001			CAPN7	-0.4265	2.42913			GABARAPL2	0.685996	4.19708
	DOP1A	-0.45019	1.04045			ECE1	0.445414	1.32358			TCP11L1	-0.25523	0.971847			AC006329.1	-1.80139	2.42601			TBXA2R	1.77342	4.19656
	LRRC37A2	-0.39766	1.04045			KLF3	0.898659	1.32332			MIR4435-2	-2.5048	0.971761			RPS9	-0.5649	2.42476			RELN	1.05757	4.19063
	ZNF239	1.60203	1.04033			AC020659.1	-1.2986	1.32294			AC253536.2	2.06954	0.971567			TP53INP2	1.15283	2.42474			WDR76	-1.57345	4.18707
	RBP7	-3.75773	1.04032			AC135178.5	-1.10572	1.32219			AC105114.2	-3.3024	0.97137			AFDN-DT	1.59219	2.42456			LAMA4	0.835629	4.18691
	AC027228.2	0.703599	1.03987			PYROXD2	-0.89009	1.32218			MAGOH2P	-1.43188	0.97119			LINC02289	2.93482	2.42453			PML	1.2884	4.18499
	LAYN	1.59391	1.03954			TMEM131L	-0.34968	1.32211			ARHGAP11B	-0.877911	0.970845			ERH	-0.63863	2.42366			ATP6V0A1	1.0579	4.17893
	MIR4258	1.38041	1.03894			PCDH9	-1.27482	1.32187			MEG3	0.460482	0.970841			SLC16A14	2.78397	2.42096			UCHL5	-0.84889	4.17661
	UGDH	0.29347	1.03887			ADGRL2	-0.45721	1.32178			ADH6	-2.07593	0.970762			NLGN1	-1.62733	2.42024			SNHG19	-1.31954	4.1752
	HACD4	-0.80881	1.03866			C2CD3	0.261891	1.32057			AQR	-0.295414	0.970326			SFT2D1	0.933061	2.41942			RPSA	-0.79202	4.17435
	CBLN2	2.26985	1.03863			RPL23	-0.2953	1.3198			ZNF771	0.408902	0.970091			DDX39A	-0.57985	2.41744			CRELD2	1.04369	4.17232
	SVIL2P	0.848627	1.0386			PLEKHO1	0.700133	1.31901			AC087500.1	1.02031	0.969599			SV2A	1.2583	2.41725			CKAP5	-0.7492	4.16793
	TRMT2A	-0.19244	1.03852			ACOT9	0.306234	1.31895			TPX2	-0.676142	0.969519			CBX8	0.829837	2.41704			PPAT	-1.04445	4.16164
	TRIB2	-0.60098	1.03832			PDGFD	1.10038	1.31844			ARHGEF10L	0.416333	0.969499			SUB1	-0.51768	2.41601			LY6K	-2.75329	4.15911
	IRAK1BP1	-0.43394	1.03811			RNF19A	0.633907	1.3178			TAF5L	-0.225363	0.969418			RNF138	-0.61358	2.41519			ANXA1	-1.43056	4.15707
	ZNF582-AS1	-0.84295	1.03759			HHIPL1	0.379868	1.31714			PABPC4	-0.255868	0.969303			HLA-DPA1	0.814164	2.41409			NPM3	-1.0795	4.15602
	AC008972.2	-1.04987	1.03737			TRMT13	-0.41561	1.31634			AC110619.1	2.62148	0.968932			HOXB9	3.3776	2.41387			NEK6	-0.73538	4.15528
	DHRS4L2	-0.33677	1.03689			DNAJB2	0.310586	1.31622			AC010331.1	1.27102	0.968853			OTOGL	-1.08674	2.41348			RPL6P27	-0.62194	4.15418
	GNA13	0.381863	1.03652			PTK7	0.209829	1.31591			CHMP2A	0.451389	0.96879			MIR137HG	-0.85807	2.4121			DBNDD1	-0.63476	4.15318
	NREP	0.243514	1.03639			VN1R84P	-3.46129	1.31505			CEACAMP5	2.60503	0.968614			LGMN	0.603802	2.40977			RAI14	0.746389	4.1525
	BMS1P4	0.746633	1.0358			LGI2	-2.16424	1.31503			AC023157.2	1.48147	0.968504			EGR2	4.84108	2.4094			AKAP1	-0.58817	4.14373
	TSC2	-0.23923	1.03578			USP10	0.209798	1.31438			AC012313.4	0.891666	0.968453			PCDHGA5	1.59687	2.40872			LINC02541	2.82677	4.14342
	TAS1R3	-1.19671	1.03546			UBE2E1-AS1	1.33895	1.31379			ATP6V0E1P1	1.9989	0.968451			NUBP2	-0.46239	2.4076			PRPF19	-0.63529	4.14041
	HHEX	-0.18663	1.03545			FAM117B	-0.49465	1.31311			MIR23B	2.4588	0.968378			TTF2	-0.69651	2.40727			CFAP161	2.22491	4.1403
	SFXN3	-0.27679	1.03543			RUNX1T1	-1.17578	1.31297			CCNT2-AS1	-0.829014	0.968017			ZSWIM4	1.55258	2.40623			TNFSF15	3.4686	4.13786
	AC079630.1	-3.02455	1.03513			MT-TI	-1.23641	1.31214			TBCAP1	0.968466	0.96711			MCM10	-1.73079	2.40499			SNHG6	-0.88103	4.13489
	PRMT6	0.328563	1.03426			ITGA1	1.14588	1.3121			KIF23	-0.624339	0.966846			ARL6IP6	-0.67517	2.40477			GCA	1.50549	4.13325
	AC112484.3	-3.06058	1.03414			AL031009.1	-0.98833	1.31208			ACSL5	-0.489382	0.966806			FZD9	1.51745	2.40458			RPA1	-0.87822	4.12483
	PABPC3	-0.60465	1.0341			CHML	-0.32449	1.31086			SLC35G2	-0.439403	0.966604			APOL2	0.54667	2.40452			LHFPL2	0.807925	4.12258
	AL138689.2	1.65445	1.03408			FP325318.1	3.48725	1.31054			AC132938.1	3.28934	0.966577			PRIM2	-1.08151	2.40345			LRFN5	7.3868	4.12217
	IVNS1ABP	0.91644	1.03378			PLCL2	-0.34469	1.31023			SKI	-0.22227	0.966039			UHRF1	-1.12558	2.40336			PRKAB1	0.626229	4.12116
	NRIP1	1.06672	1.03357			CTSH	1.08025	1.30982			HLA-F-AS1	0.749475	0.965939			SETD9	-0.80221	2.40266			CCDC121	-1.18911	4.12079
	AC092279.1	-0.58096	1.03342			ERN1	0.406071	1.3095			CXorf38	-0.267762	0.965757			AATBC	1.17638	2.40121			C6orf62	0.611015	4.12061
	CDKN2A	0.777304	1.03319			SNHG12	-0.35634	1.30745			AC107959.4	1.13682	0.965454			COL13A1	-1.37244	2.40057			TUT7	1.92682	4.11855
	PTRH1	2.02031	1.03305			AC093567.1	-2.36177	1.307			AC092119.2	0.796622	0.965433			DUSP5	2.4276	2.39747			ICMT	-0.95289	4.11631
	AL356275.1	0.805189	1.03298			SLC20A1	-0.60859	1.30642			NRIP3	-0.448559	0.965298			METTL5	-0.73807	2.39727			KREMEN1	1.89847	4.11582
	NOM1	0.202125	1.03243			CLDN2	-3.40201	1.30613			MTREX	-0.259002	0.965126			RPS2	-0.65857	2.39434			THY1	8.21091	4.1155
	IFI6	-1.07099	1.03213			METTL25	-0.60007	1.30553			ZSCAN12	-0.513078	0.964553			GTF2H1	-0.53446	2.39417			GVINP1	1.43155	4.11418
	AGAP13P	-1.25109	1.03168			CYP4V2	1.50904	1.30549			LRP8	-0.348608	0.964397			PPP6C	-0.368	2.39377			CEBPZOS	-0.76504	4.11352
	LINC01089	-0.40852	1.0309			BVES	0.91377	1.30541			ALDH8A1	1.33746	0.964108			MAN1A1	2.7006	2.39281			AGPAT1	0.558306	4.11255
	ABHD3	0.297922	1.03018			AL355312.3	0.874616	1.30475			SKA3	-0.809608	0.963876			CBARP	0.656075	2.39269			RPL22	-0.69019	4.11243
	ZNF547	-0.66339	1.03012			SAMD14	1.32641	1.30418			TNFSF10	1.19325	0.963665			NUP43	-0.57526	2.39156			FZD5	0.970311	4.11222
	MOB2	-0.27978	1.02999			PEX11B	0.290473	1.30386			PNO1	-0.354291	0.963575			GSDMD	0.463715	2.39148			EVA1A	-0.86296	4.11102
	ZC3H13	0.216677	1.02977			AC004477.3	-1.33451	1.30373			DNAH14	0.381091	0.962892			RFLNA	-1.77114	2.39103			UBL4A	-0.57287	4.10951
	CDC25A	0.314427	1.02931			ZFP36	1.18298	1.30215			TFAP4	-0.4728	0.962226			GDF3	-2.07149	2.39044			KRT8	-1.25151	4.10807
	RF00019	2.53322	1.02844			SNX19	0.318064	1.30193			STXBP2	0.585163	0.96186			LIMS1-AS1	1.67749	2.39037			HGH1	-0.63616	4.10406
	ITGA2	1.04416	1.02837			STMN1	-0.23802	1.30134			WRNIP1	-0.17964	0.961787			PINCR	-1.85045	2.38936			THAP4	-0.51502	4.10075
	ATP1A1-AS1	-0.9115	1.02833			AC107983.1	1.21948	1.30126			TFIP11	-0.195457	0.96112			SP3	-0.36905	2.38789			HAUS2	-0.75416	4.09855
	MAPK8IP1P2	-1.58884	1.02832			AL591848.4	-0.86725	1.30006			EDNRA	0.776583	0.960953			CLMP	2.6525	2.386			CYB5A	1.03602	4.09825
	METTL7A	-1.22422	1.0281			CCL20	2.94168	1.2996			SLC25A25	-0.306269	0.960902			LINC01239	2.30709	2.38499			ERFE	4.1521	4.09761
	IZUMO4	-0.59969	1.02805			TGFB1	-0.34228	1.29956			KPNB1	-0.291233	0.960841			BHLHE40	1.55333	2.38406			CCDC71L	0.902464	4.09725
	AC055855.1	1.72941	1.02776			AC005006.1	2.39345	1.29833			SLC1A3	-2.30394	0.960827			TFPI2	3.4733	2.38402			ZNF630	1.035	4.09571
	PNISR	-0.18261	1.02742			RPL22	-0.21626	1.29796			AC087741.1	0.506607	0.960791			C1QTNF1	1.58625	2.38327			RPL13AP5	-0.74631	4.09455
	GAS6-DT	-0.99888	1.02701			ZNF30	-0.51161	1.29787			AC126474.2	-0.704254	0.960728			LRFN3	0.764946	2.38092			FGF14	-1.87504	4.09384
	AC004925.1	-1.45902	1.02685			SOX18	-1.07823	1.29779			HOXB6	-0.999759	0.960449			EXOSC8	-0.83291	2.3808			GRB14	-1.81065	4.09329
	AC004466.1	-0.78472	1.02594			CPT2	0.344156	1.29771			CCDC78	0.755782	0.960007			SDC3	0.715302	2.3803			GRK5	0.995898	4.09278
	FGFR1OP2	-0.19959	1.02581			PNPO	-0.32294	1.29676			SH3PXD2A-AS1	-1.96165	0.959828			SMYD2	1.26387	2.37887			TRAF3IP2	0.936509	4.09134
	AC010463.3	-1.79495	1.02573			KIF21A	0.350686	1.29649			RAPGEF5	-0.471786	0.959513			RACK1	-0.35966	2.37449			PPFIA4	3.72916	4.09059
	AC010226.1	-1.31445	1.02573			LDLRAD4-AS1	-2.13281	1.29646			CXCL5	1.48896	0.959267			KDM1A	-0.31147	2.37366			GMIP	1.05069	4.08766
	EPOP	0.81539	1.0255			SETX	0.27746	1.29605			ZNF135	0.506771	0.95904			RSPH3	1.14835	2.3736			GP6	-3.90021	4.08751
	ICOSLG	1.41031	1.02508			AC005740.3	-3.0442	1.29516			ZNF146	-0.346752	0.958382			MFSD6	1.59638	2.37354			ATP2B1-AS1	2.49794	4.08531
	TMEM92	-2.76831	1.02488			ADM2	2.11024	1.29498			KNSTRN	-0.550757	0.958239			WDR45B	-0.34547	2.37154			ATRIP	-0.81742	4.08392
	AC093797.1	-1.62377	1.02482			MAGI1	-0.6733	1.29481			AP001372.2	0.518564	0.957562			FRMD5	-0.84049	2.37047			BCAT2	-0.70218	4.08373
	LAP3	0.425658	1.02475			ZDHHC22	3.1441	1.29455			NSMAF	-0.2629	0.957382			TOMM22	-0.63653	2.36957			MEST	-4.08719	4.08359
	STIP1	0.178529	1.02462			HEATR5B	-0.22861	1.29424			DECR1	0.21279	0.957327			B4GALT3	0.602567	2.3693			PFAS	-1.20994	4.08339
	SLC9A3	-0.58078	1.02398			PLEKHH1	1.79129	1.29413			PLD3	0.360915	0.95718			PSEN2	0.664859	2.3677			AC009812.4	1.58801	4.08088
	ZFP69B	0.832021	1.02398			MIR5587	-1.48667	1.29378			AL355994.2	2.97211	0.956303			RPSA	-0.66274	2.3674			TSPYL2	0.66738	4.08016
	ARHGEF26	1.10311	1.02397			GPR137	0.585973	1.29285			TNIP3	2.93892	0.956192			CTNNB1	0.760585	2.36583			YPEL2	1.67133	4.07741
	AP000553.1	-1.44126	1.02387			NBEA	-0.58991	1.29271			RBPMS2	0.597958	0.956082			RFC5	-0.92311	2.36484			APCDD1L-DT	-2.64956	4.07682
	CYBC1	0.239591	1.02373			HSD3BP5	-1.39293	1.29203			AC011468.3	2.55438	0.955996			AK8	2.48675	2.36461			FAM27E3	-1.21449	4.07571
	BNIP3P11	-1.23416	1.02353			ATP8A1	-0.98038	1.29138			TUBGCP5	-0.236584	0.955953			DSTN	-0.65714	2.36251			TIMM21	-0.91131	4.07548
	AC083899.1	0.715096	1.0234			SLC40A1	-1.04152	1.29103			TCAF1P1	-0.639286	0.955523			PSMD6-AS2	1.15263	2.36235			PQLC2	0.650577	4.075
	AC005046.1	-0.33376	1.02335			AC025268.1	-0.674	1.28879			ST6GAL1	0.6519	0.955408			TTC9	3.18551	2.36108			AC034102.1	0.702658	4.07409
	TUBB2B	-0.99399	1.0231			GALNT11	-0.34673	1.287			GALNT15	1.04116	0.953923			ZYG11A	-1.52202	2.36103			FHOD3	-1.58108	4.07333
	ZBTB38	0.40934	1.02224			MASTL	0.558505	1.28686			ZBTB11	-0.395955	0.95349			NUDT11	-0.92484	2.35926			CMSS1	-0.64673	4.0732
	SALL4P5	2.89314	1.02199			ZKSCAN7	0.916091	1.28675			CD63	0.416312	0.95306			AC027130.1	3.31396	2.35813			RGS11	-1.07311	4.06715
	SLC4A7	1.10237	1.0211			DAAM1	0.488027	1.28662			SPRED3	0.40785	0.953055			NPM1	-0.64458	2.35782			FGD4	-0.9613	4.06049
	RSL1D1	0.146727	1.02034			TNS2	-0.45845	1.28659			PTDSS2	0.5259	0.952977			SLIT2	-1.15141	2.35686			PRSS30P	4.891	4.05702
	AC026771.1	-2.588	1.02032			EPAS1	-0.64428	1.2862			LBX2-AS1	0.465029	0.952878			ZC3H7A	-0.27368	2.35675			NFKBIZ	2.0548	4.05502
	AC009118.3	-1.15078	1.01991			AC018690.1	-1.03204	1.28528			CYP21A1P	1.38412	0.952828			NMT2	-0.75036	2.35626			TMPO-AS1	-1.89559	4.0545
	SCHIP1	0.859901	1.01991			AC010864.1	1.31673	1.28527			AL157935.2	0.655207	0.95259			EEF1AKMT2	-0.72285	2.35528			CGNL1	-1.45239	4.04961
	TSN	0.28024	1.01968			NAXE	-0.47203	1.28516			GBP5	2.65052	0.952503			UAP1	-1.18737	2.35468			RPL9	-0.61185	4.04578
	AL139289.1	-0.75867	1.01947			THEM6	-0.92185	1.28461			SLC1A4	0.464663	0.952392			SNX7	-0.49507	2.35463			LINC01529	-2.70911	4.04365
	GTF2IRD2P1	-2.588	1.01932			MSH6	0.27909	1.2839			COL10A1	-2.25612	0.952143			NKX3-1	1.45792	2.35389			PPP1R15A	0.636541	4.04324
	AC025470.2	1.48096	1.01932			UGDH	0.341372	1.28387			AC137936.1	1.66177	0.951119			CYP2S1	0.820718	2.35316			ADCY3	0.711791	4.04123
	ANKRD30BP3	1.42626	1.01923			ASRGL1	0.64358	1.2837			KCTD9	-0.364568	0.951072			FUT1	0.613289	2.35309			LSM5	-1.04527	4.03921
	MCM3AP	0.314825	1.01895			CDC42SE2	0.419095	1.28361			PICK1	0.561153	0.951068			VTI1B	-0.45544	2.35206			COA4	-0.87654	4.03562
	ZMYND12	-1.85139	1.01887			AC023449.2	3.30363	1.2833			AL845331.3	3.0254	0.951058			RPL9P7	-0.62575	2.35177			FOXL2	3.01739	4.03404
	NBN	0.257544	1.01831			LINC01811	4.05128	1.28256			AL139424.2	1.22488	0.95075			RPS18	-0.58828	2.35101			ZBTB10	0.828815	4.03244
	LINC01775	1.30847	1.01801			MIS12	0.480059	1.2823			ELOVL5	-0.292162	0.950518			AC004837.2	1.27099	2.35101			SIK2	1.19802	4.02879
	GSDMD	0.287799	1.01747			MSRB1	0.253571	1.28201			DENND2C	0.841494	0.950208			KLF4	-1.58248	2.35087			SEMA3D	2.1006	4.02813
	AC073288.2	-2.11644	1.0172			MIR762HG	-1.53764	1.28184			YRDC	-0.39346	0.949941			LINC02331	-3.97368	2.3497			EXOSC2	-0.91719	4.02627
	IRF5	-1.45181	1.01708			CLEC4E	4.07549	1.28163			ANKHD1-EIF4EBP3	0.567584	0.949695			RECQL4	-0.87269	2.34933			AC097461.1	-2.69338	4.02193
	AC012313.4	-1.35587	1.01698			AC006159.1	1.83157	1.28151			SUGT1P3	-0.943307	0.94966			ATM	0.588461	2.34914			DCAF17	-0.44619	4.02127
	TLR1	-0.52075	1.01662			N4BP2	0.655148	1.28133			AC004000.1	-1.74805	0.949344			VRK3	0.471995	2.34894			HES4	1.9646	4.0208
	AC010524.1	-0.80446	1.01652			RASGEF1B	1.15941	1.28045			PPP1R3G	0.69721	0.949272			RPL7A	-0.52064	2.34877			DDX10	-0.88445	4.0097
	AC135048.4	-1.02442	1.01652			TRAPPC12-AS1	-1.12234	1.28035			MRPL41	0.564083	0.949241			CTDSPL2	-0.41011	2.34859			ALDH3A2	-0.74593	4.00795
	CCT4	0.11861	1.01649			OMG	-1.75841	1.27962			AL022345.4	2.31006	0.948972			HYOU1	0.744858	2.34722			MKRN1	0.409747	4.00563
	AC112198.2	1.38678	1.01631			GNAI1	-0.63364	1.2796			SERBP1	-0.248702	0.948713			LONRF1	0.759533	2.34718			CCDC150	-1.61876	4.0018
	LINC01852	1.27506	1.01622			IFT43	0.371795	1.27945			NAP1L4P1	-1.11076	0.948617			TMEM156	1.01723	2.34698			BNC1	-1.13959	4.00118
	HS6ST3	-1.09514	1.01616			THTPA	-0.39257	1.2791			PDE4A	-0.251678	0.948328			RAB36	0.651191	2.34674			COMTD1	-0.90042	3.99858
	YARS2	0.276129	1.01614			RPL22L1	-0.30919	1.27902			HADHB	0.225402	0.948315			ARL6IP1	-0.64239	2.34495			SERBP1P5	-0.84949	3.99799
	ZNF649	0.52313	1.01612			OXCT2	1.0575	1.27846			PRPF38A	-0.288318	0.948069			ADAM8	1.36591	2.3425			LINC01121	-3.84463	3.9947
	NCF4	2.58653	1.01547			APOOL	-0.25898	1.278			CCDC88B	0.683272	0.947852			KCNC3	1.44653	2.34233			NEK7	-1.32965	3.99295
	MIF4GD	-0.36755	1.01488			COX17P1	-2.8341	1.27797			ZRANB2-AS2	-1.87656	0.947785			TSPYL2	0.595554	2.34221			PKP3	-1.82596	3.99246
	RBM14	0.229896	1.01443			SLC29A1	-0.53097	1.2776			AC106820.2	1.602	0.94769			CNTNAP3B	0.772251	2.34138			KIAA1841	-0.59345	3.99233
	RPL4P6	1.19149	1.01416			CACNG8	-0.3634	1.2774			SLC25A26	0.322761	0.947657			IL3RA	1.74052	2.34098			CDKN1A	0.662996	3.99214
	AMZ2P1	-0.33739	1.01406			THUMPD3	0.278901	1.27692			SEC24AP1	1.24601	0.946375			SLAMF8	3.8567	2.34078			SLC45A4	1.03354	3.99207
	GPR85	1.13005	1.01404			AGAP3	-0.34838	1.27664			AL591895.1	0.807239	0.946289			JARID2	1.32284	2.34041			WTAP	1.34023	3.99097
	AC008121.2	-2.41155	1.01397			SNORA22B	3.06772	1.27622			NUS1	-0.313714	0.946256			MPZ	0.854983	2.34036			RBCK1	0.856938	3.98916
	ERMAP	-0.29849	1.01316			UXS1	0.584068	1.27615			LINC01970	2.05512	0.946231			ZBTB14	0.739008	2.34033			HMGB1P6	-0.66399	3.98885
	DNAJB4	-0.9696	1.01307			CXorf36	-0.82667	1.27484			SH2D3A	0.541915	0.946167			PCDHGB6	1.3034	2.34004			DHRS7B	0.797449	3.98834
	AC091132.2	-1.65632	1.01284			BX679664.3	-0.28035	1.27432			DOCK9-AS1	-2.16025	0.946084			SUMO3	-0.63709	2.33935			ZNF512B	-0.49407	3.98781
	AL049840.1	-0.35764	1.01238			AL512413.1	-3.02451	1.27387			AC002070.1	1.82995	0.945972			REPS2	-0.86272	2.33929			NAV2	0.724245	3.98558
	ATP6V0A2	0.420581	1.01214			TNFAIP8L1	0.589471	1.27376			TMEM81	0.617662	0.945908			FOXL1	-0.95436	2.33875			CDCP1	6.30985	3.98288
	AL136038.4	1.6359	1.01151			COX10	0.316069	1.27311			HIST1H2AE	-1.67517	0.945737			GRIN2D	1.0545	2.33809			HDX	0.864879	3.98136
	DKFZp779M0652	-1.99601	1.01144			SLC6A17	1.84246	1.27304			TMEM160	0.666755	0.945726			NUDT10	-2.83511	2.33575			ALAS1	0.873004	3.97972
	SDC1	-1.2358	1.01133			PDXDC2P-NPIPB14P	-0.4801	1.27279			RNF40	-0.224196	0.945615			LPIN3	1.02433	2.33534			KRT19	-3.76118	3.97853
	EXOC3-AS1	-0.66137	1.01113			AC022400.7	-0.37103	1.27168			DUSP8P3	2.2868	0.945489			PCDHA10	1.12477	2.33419			NT5DC3	-0.73649	3.97478
	PP2D1	-1.18991	1.01079			SIRPA	0.447301	1.27163			PI16	-0.90304	0.945417			C1QBP	-0.6793	2.33395			NBR1	0.745951	3.97389
	LINC01088	2.2499	1.00982			MAMLD1	-1.05748	1.27136			FAM173A	0.563425	0.945133			THAP12	-0.41447	2.33284			TCF7	2.14828	3.97256
	GOLGA6L5P	-0.99716	1.00919			METTL15P3	3.99114	1.27122			AL121672.1	-0.892424	0.944884			TMEM8A	0.934945	2.33208			FGF12	5.65171	3.97173
	MARCKS	0.256355	1.0091			AC099792.1	-2.19345	1.27116			AL049840.3	-0.521	0.944762			C5AR2	3.89517	2.33143			AC091057.1	-1.90029	3.96982
	LAMC1-AS1	0.679959	1.009			NSUN6	-0.42809	1.27102			SLC39A14	-0.376873	0.94449			SAA1	4.17205	2.33108			DNAJA4	0.918316	3.96783
	MARS2	0.493281	1.0087			CPOX	-0.27384	1.27101			AC145423.1	-2.29037	0.943869			RPS12	-0.61729	2.331			MAPK13	0.58607	3.96532
	RF00019	-0.81487	1.00869			OR2I1P	4.97118	1.2677			AL031963.3	-1.17751	0.943389			SPIN4	-1.69388	2.3308			SHROOM4	1.58906	3.96213
	PPARA	0.603289	1.00865			NDUFA6-DT	-1.03306	1.2676			LRRC56	0.774947	0.943117			ZNF287	0.513097	2.33003			RPP38	-0.64618	3.96126
	CD83	1.61639	1.0086			VPS4B	0.172637	1.26718			LINC01748	1.27214	0.94266			TTC17	0.408762	2.32734			PHF1	0.483762	3.95921
	TSR1	0.270993	1.00812			DET1	0.979126	1.26653			SEMA3A	-0.782352	0.942558			OLMALINC	1.09571	2.32714			THAP12P3	-4.531	3.95783
	CHKB-DT	-0.90461	1.00777			BRIX1	-0.24683	1.26569			C11orf49	0.287132	0.942317			BTBD6	-0.41073	2.32712			ZSWIM4	1.8463	3.95656
	LRP5	-0.6472	1.00751			RPS3A	-0.30874	1.26554			ATP5PO	0.540126	0.942098			TCAF2C	-1.9895	2.32707			C2CD5	-0.64899	3.95628
	PWP1	0.213652	1.0075			DOK4	-0.32147	1.26522			GSDMD	0.591126	0.941981			GPR137B	0.874048	2.32631			AC112777.1	-1.3762	3.95604
	IFNGR1	0.536903	1.007			AC003005.1	-3.34953	1.26502			RFC5	-0.355398	0.941953			TNFAIP2	1.32044	2.32596			LIN9	-0.96407	3.95074
	AL021707.4	1.18225	1.00665			KIAA0556	0.277511	1.2648			LENG1	0.640981	0.940929			ITPRIPL2	1.47499	2.32511			RBFA	-0.75087	3.95052
	SH3D19	-0.28996	1.00662			AC002059.2	-3.33588	1.26476			AC012676.4	-2.49565	0.940898			PLD2	0.674782	2.32504			LACC1	1.08008	3.94959
	AC114495.2	1.36919	1.00598			RAB29	0.292306	1.2642			AZIN1	-0.325138	0.940663			DNAJA4	0.734613	2.32475			CNOT9	0.591528	3.94812
	TEPP	1.76774	1.00597			ZNF467	-1.11433	1.26317			MSL2	-0.429621	0.940493			STN1	-0.81512	2.32463			TIMM8A	-0.9356	3.94737
	WHRN	-0.34175	1.00548			NFE2L3	0.677262	1.26294			TPI1P2	-1.19888	0.9402			PHACTR4	-0.72469	2.32447			AL157838.1	1.39051	3.94523
	POLE3	0.229967	1.00511			LINC02009	2.97599	1.26215			D2HGDH	0.468381	0.939902			TTLL5	-0.36983	2.32301			DSN1	-0.74377	3.9449
	NR2F2-AS1	-0.89975	1.00497			GEMIN2	-0.30008	1.26204			NDUFA11	0.602232	0.939705			AC004466.3	1.33192	2.32054			CCDC102A	0.930295	3.94486
	NKTR	-0.22994	1.00492			RAD51C	-0.38871	1.26181			OR2A1	-1.68124	0.939421			ATP1B1	0.933918	2.32042			POMGNT1	0.910843	3.94235
	NOP9	0.211369	1.00475			LEMD2	0.151501	1.2613			PRRC2A	-0.194818	0.939227			AL513497.1	-1.42543	2.32007			VPS25	0.632648	3.94235
	LRRC32	0.527297	1.00381			ADAM17	0.265304	1.26103			ABHD1	1.92744	0.939116			ZNF677	0.659658	2.31732			WASHC2A	0.64844	3.9402
	PDE4B	1.18792	1.00366			TTLL7	-0.74358	1.26023			USP13	-0.268472	0.939059			AC022149.1	0.75027	2.31696			USP43	3.10717	3.93765
	AC026412.2	3.54273	1.00361			AL590428.1	-1.04561	1.26008			AC092115.3	1.47934	0.939052			BISPR	1.44769	2.31675			KLRD1	1.99721	3.93632
	AP000864.1	-2.28323	1.00345			MDH1B	-1.34074	1.26			GABARAPL1	0.345213	0.93896			NCAPD3	-0.63085	2.31347			NTNG2	2.33416	3.9293
	PSME2	0.501773	1.00336			C5orf63	0.560961	1.25974			WDR83	0.645895	0.938291			AC004918.3	1.38874	2.31295			IRGQ	1.06057	3.92768
	TMEM220	-0.45941	1.0031			HSPD1	-0.16955	1.2587			EXOC3-AS1	0.498192	0.938131			AC005753.1	3.57277	2.31283			AC026412.3	2.53258	3.92762
	CDHR2	1.34918	1.00297			RF00410	-1.87913	1.25749			RND1	1.48988	0.93809			EMP2	-0.84577	2.31277			RPL3	-0.51519	3.9261
	AC008764.8	-1.02546	1.00252			USP6NL	-0.25057	1.25743			DNAJC9	-0.314594	0.938089			PRC1	-1.67332	2.31277			RHPN1	0.807679	3.92161
	ANKRD37	0.536388	1.00217			LENG9	0.667021	1.25729			NSUN2	-0.208244	0.93799			AC092902.2	1.26281	2.3118			ZNF175	-0.91408	3.92127
	RAET1K	2.03302	1.00215			PWAR6	-0.48817	1.25711			PLTP	0.356988	0.937921			SLC6A17	3.14437	2.31088			ZNF24	0.617025	3.91982
	RPTOR	0.147475	1.00202			STX12	0.209174	1.25672			CYB5D2	0.294865	0.93785			C2CD5	-0.51651	2.31073			NUP35	-1.16985	3.9123
	HMGA1P4	-3.02866	1.00189			LRRN3	2.62166	1.25556			BDNF-AS	0.943338	0.937802			JPT2	-0.47841	2.30996			RBP5	1.60536	3.91148
	RAB36	0.581444	1.00161			FOXS1	-3.93081	1.25497			RCAN3	-0.521869	0.937587			ZNF439	1.0371	2.30849			CBLB	1.94948	3.90862
	SF3B3	0.142674	1.00156			KCNN2	2.51526	1.25457			DTNBP1	0.396467	0.937443			DOCK6	0.89388	2.30823			TMEM140	2.34215	3.90821
	TMC7	-0.46469	1.00139			PTGES	3.51516	1.25387			AL392172.1	0.50032	0.937442			CHGA	6.58199	2.3079			SLC25A5	-0.62722	3.90672
	PEX13	0.193335	1.00125			CUL7	0.240064	1.25365			CNPY3	0.448154	0.937127			GPR107	0.616703	2.30709			GPR162	1.77696	3.90669
	AC046176.1	0.583371	1.00115			HSPA1B	0.32056	1.25328			TFDP1	-0.29568	0.937109			MMP10	2.94316	2.30518			KLHL13	-2.13184	3.90644
	AL356750.1	-2.94991	1.00064			AC025430.1	-2.05394	1.25295			RHOQP2	1.51552	0.93709			LRRC55	2.92838	2.30515			TMEM9B-AS1	1.311	3.90412
	TRIM39	0.290966	1.00042			ATP7A	-0.46071	1.252			TRPT1	0.485338	0.937039			TEDC2	-0.87652	2.30476			UQCC3	-1.26634	3.90061
	CTSH	0.676883	1.00021			AC007566.1	1.04178	1.25184			AC009779.2	0.309997	0.936564			RPL22	-0.57131	2.30463			PDGFC	-1.17829	3.89636
	NPIPB13	-0.89521	0.999286			NFKBIB	0.751054	1.25181			MIR193A	-1.9806	0.936352			EGR1	3.37403	2.30433			CDK2AP2	0.773554	3.89602
	CYP4V2	1.57253	0.999087			SLC23A2	-0.31488	1.25177			AC005050.1	0.545449	0.936346			MAP9	4.47274	2.30428			OR6M1	4.0807	3.89589
	IQCK	0.69079	0.9986			LRFN4	-0.29952	1.25076			SPNS3	1.06267	0.936015			GSTM4	0.675354	2.3037			FAT4	-1.4859	3.89538
	PIGHP1	-1.75901	0.998519			NEFH	-1.42894	1.25052			MIR4300HG	3.35596	0.935791			THOC7	-0.54776	2.30316			LIMS2	-1.28	3.89473
	MYD88	0.363317	0.998102			GDF11	-0.22083	1.2503			PLPP2	0.464456	0.935742			DAPK1	-0.64198	2.30288			TGFBR2	1.09799	3.89233
	HERC2P10	-1.19266	0.998099			TMEM128	0.336193	1.25025			SFPQ	-0.265735	0.935597			RPSAP58	-0.70402	2.29939			FZD6	0.676468	3.89122
	RGS12	-0.21486	0.997846			C9orf64	0.588725	1.25021			SNORA11F	-1.03397	0.935578			KCNN4	2.5969	2.29892			GRK3	0.939448	3.88844
	KCNS2	-3.06373	0.99784			AL135818.1	1.76388	1.25012			AC006058.1	-0.675085	0.935544			PYURF	-0.67438	2.29818			PHF10	0.592567	3.88709
	PPIL1	0.206725	0.997806			VWA7	-1.05943	1.24998			METTL3	-0.272818	0.935241			POLR2B	-0.32601	2.29568			DNAJC10	0.716973	3.88684
	AC011472.2	-2.20543	0.99763			CRIP1	-2.31048	1.24937			NFE4	0.78819	0.935193			RASL12	7.92089	2.29565			TGFB2	-3.20124	3.88549
	SH2B3	-0.207	0.997324			CPNE2	-0.17525	1.24895			LINS1	-0.310582	0.934962			TAF9B	-0.59128	2.29564			C1QTNF6	1.35754	3.88546
	NUTM2B	-3.0657	0.997054			AC018462.1	-1.38193	1.2489			REX1BD	0.575622	0.934369			AC011468.1	1.03642	2.29429			EPS8L1	1.48849	3.8806
	CCNA1	1.35328	0.997027			SNRPD3	-0.2021	1.24843			SLC4A8	-0.403253	0.934175			DYNC2H1	1.06686	2.29414			DEPP1	3.09448	3.88028
	ANGPT2	1.73822	0.99684			UQCC3	-0.48828	1.24836			RNFT1-DT	2.44718	0.933518			ADRB2	-1.18681	2.29347			SEPSECS	0.669218	3.87982
	ADCY4	-0.52265	0.99683			AL117332.1	0.870153	1.24764			CXCR6	-0.907453	0.933237			TRIB3	0.804752	2.29107			KIAA0586	-0.62229	3.87821
	CBLB	0.785199	0.996677			KLHL2	0.287002	1.24755			DNTTIP2	-0.266873	0.933165			DPP3	0.537421	2.28997			AC006449.6	1.3793	3.87586
	RNF220	0.225417	0.996397			TMEM219	0.341788	1.247			CCDC3	-0.414437	0.932957			FLJ46906	-0.73264	2.28989			IBA57	-0.5685	3.87139
	NDFIP2	0.39705	0.99639			EIF3FP3	-0.3167	1.24665			ZNF732	-0.575528	0.932829			DAAM2	-1.69155	2.28864			CTSO	1.7305	3.86835
	DPEP2	-0.95638	0.99616			RPS13P2	0.57959	1.2466			RBM12	-0.249248	0.9326			ATP13A1	0.517067	2.28841			AC104123.1	-1.59847	3.86719
	PLCG2	-0.58521	0.995781			CLDN10	-1.29671	1.24657			CCDC85C	-0.397813	0.932353			CFAP161	1.80811	2.28793			AL161891.1	-2.42169	3.86459
	EFCC1	-1.1566	0.995681			LDB2	-0.70479	1.24621			BACH1-AS1	-2.01312	0.932004			CYB561D1	0.476099	2.28652			SLC25A10	-1.57915	3.85961
	ITGB3	0.733623	0.995391			HSD11B2	-2.8853	1.24619			C6orf163	-0.817253	0.93179			SH2D1B	-2.57021	2.28479			TRIM38	0.942661	3.85925
	NR1D2	-0.46151	0.995212			VPS26B	-0.16202	1.24609			ADAMTS18	-0.553714	0.931618			PSMB10	0.525535	2.28434			RPL12	-0.61917	3.85915
	MRM2	0.250564	0.995151			CYP21A1P	-3.1829	1.24591			HSPA14	-0.312919	0.931529			HELLPAR	-1.35285	2.28331			AC242842.1	4.52314	3.85535
	MTURN	-0.70777	0.995027			HIVEP2	1.04971	1.24556			SERF2	0.395306	0.931456			SH3BP4	-0.67684	2.28321			SH3RF3	0.570146	3.85517
	GOLGA6L4	-1.22341	0.994432			ZNF714	-0.42745	1.24498			NCKAP1L	-1.7676	0.931243			ICAM5	1.75385	2.28309			PSMD10	-0.51636	3.85407
	IFT57	0.40221	0.994268			IPO9	-0.13466	1.24483			REM1	1.21194	0.931159			SLC24A1	0.522499	2.28286			TGM4	-3.14724	3.85335
	AC079848.1	-2.49604	0.994209			ADAM33	3.37419	1.24433			ING4	0.306409	0.931034			REXO4	-0.54334	2.28196			PRAG1	-0.81928	3.84904
	AC103746.1	-0.82461	0.994031			FRMD6	0.460267	1.24402			PTPMT1	0.445018	0.930801			C5orf34	-1.09758	2.28196			AP005131.6	1.77916	3.84714
	OTUD4	0.657589	0.993859			SKIL	-0.34307	1.24393			DIS3L	-0.478826	0.929923			SIPA1	0.585289	2.28122			ST3GAL1	1.14515	3.84699
	GPRIN3	1.94523	0.99347			ATP7B	-0.37465	1.24382			FLJ46906	0.591314	0.929807			ZHX2	0.912009	2.28112			CLSTN2	-2.37796	3.84678
	FGF18	-1.34591	0.993353			AL133480.1	-3.708	1.24363			MAGI2	0.411787	0.929805			FIGNL2	2.14942	2.28105			CPEB4	0.815266	3.84674
	CLEC7A	2.96546	0.993313			OR2AG2	2.82894	1.24344			PHF19	-0.594011	0.929744			AGRN	0.655885	2.2805			SDC1	-1.099	3.84339
	TRGV3	-2.61928	0.993122			SIK1B	0.954173	1.24273			SPINK5	0.694145	0.929432			PTGFR	-1.07201	2.28033			KIAA1147	1.71914	3.84087
	ZC3H15	0.158265	0.993086			CLASP1	0.20953	1.24179			TDG	-0.316034	0.929208			PPP2R2D	-0.40714	2.28026			Z97205.2	6.02013	3.84083
	DEF6	-0.95063	0.992809			NAA16	-0.25815	1.24143			SRP72	-0.240284	0.929163			OR6M1	3.60738	2.27894			UBE2Z	0.620762	3.83888
	GALNT3	-0.93379	0.992506			SWT1	0.403572	1.2403			GNPTG	0.315848	0.929161			RPL23A	-0.63136	2.27755			PPP4R1	-0.41879	3.83513
	TENT5C	-0.64977	0.991443			ZNF267	0.679494	1.24019			LINC01600	-2.43023	0.928905			SYVN1	0.673643	2.2775			ARL4C	1.93869	3.83257
	MCCC2	0.361024	0.991411			NPPC	-2.34391	1.23996			LINC01137	0.532024	0.928894			NAA50	-0.49571	2.27745			LRP12	1.25726	3.83085
	DAAM1	0.441123	0.991254			RPL9P9	-0.28794	1.2393			CCZ1	-0.318497	0.928863			IFRD2	-0.62875	2.27595			CD81	1.00239	3.83001
	AC124045.1	0.551267	0.991052			PAICS	-0.29354	1.23871			KIF24	-0.497476	0.928862			ZNF71	0.805888	2.27491			RPSAP58	-0.81399	3.82771
	VSIG2	-0.40622	0.991006			ENDOD1	-0.60074	1.23871			UBE2U	2.92301	0.928725			ATP2B4	1.45955	2.27306			DHH	-2.38022	3.82384
	RF00019	-2.61318	0.99081			RNF7	-0.21656	1.23783			SLC16A6P1	-1.82742	0.928058			SCARF2	0.879966	2.27299			FN3KRP	-0.58182	3.82257
	INO80C	0.257848	0.990693			NOP16	-0.33826	1.23768			LAMB3	0.357583	0.927738			BMX	-1.2238	2.27128			ADGRF5	1.94999	3.82135
	IMP4	0.248819	0.990563			KCTD12	-1.05252	1.23766			DCUN1D3	0.262567	0.92753			KLF5	1.38831	2.2695			EDEM1	1.17123	3.8118
	SESN1	-0.50492	0.9905			GTF2H5	-0.21771	1.23745			RPGR	0.358228	0.927231			NBPF20	0.72127	2.2694			ACSL1	1.11273	3.81007
	GDF7	0.864638	0.990024			DUSP15	-2.85546	1.23727			MIB2	0.513063	0.9272			RASGRF2-AS1	4.37897	2.26892			MYO1E	1.43627	3.80953
	RRP1	0.228619	0.98996			PNPLA8	0.446952	1.2369			DIRAS3	0.885101	0.927178			KCNC4	-0.60427	2.26835			PNRC1	1.42419	3.80847
	TOP1MT	0.256712	0.989608			ATG4C	-0.45339	1.23643			KLHDC8B	0.508739	0.926922			MCM7	-0.93679	2.26821			ADAM10	0.568798	3.80845
	GADD45G	0.878539	0.989577			RCL1	-0.34152	1.23578			MYL6	0.532938	0.926665			RPL13A	-0.64796	2.26814			ANKRD20A4	-1.83311	3.80804
	AC093297.2	0.495472	0.989331			NTNG2	2.12049	1.23535			MRAP2	0.521475	0.926469			PPP1R26-AS1	1.40378	2.26811			POLE	-0.90275	3.80338
	FAM86EP	0.475657	0.989326			OSBPL3	0.700838	1.23503			C5orf34	-0.575919	0.92611			PLPP6	0.595772	2.26736			PCDHGA12	1.20716	3.80308
	GRAMD4	-0.42624	0.989218			SYNE2	-0.26387	1.23478			CEP63	-0.22735	0.925904			MPZL1	0.841601	2.26727			SOGA1	-0.6108	3.80199
	ZKSCAN7	0.826016	0.989109			NCL	-0.15657	1.23474			FAM85B	2.53423	0.925389			AL138724.1	0.739394	2.26661			LCN2	5.51606	3.80124
	NUTM2G	-0.63527	0.988933			MLN	2.94129	1.23411			RAB6D	-1.58305	0.925309			CD3EAP	-0.73289	2.26525			GBP2	2.19089	3.79745
	AL355355.2	1.82995	0.988847			COX17	0.398878	1.23408			ZNF665	0.407006	0.925072			KDM6B	1.51034	2.26523			NUDT15	-0.75681	3.79629
	STOML2	0.25142	0.988347			SYNE3	-0.80683	1.23405			EXTL1	1.37877	0.925049			SERBP1P5	-0.64261	2.26489			CYB561D1	0.582809	3.79475
	AL591846.2	2.95629	0.988201			BSDC1	0.339894	1.23401			FIP1L1	-0.255437	0.924988			FCGR2A	1.87197	2.26338			VPS9D1-AS1	-0.84975	3.79185
	AL513477.2	2.95629	0.988201			SPIN2B	-0.53984	1.23298			AL139349.1	0.98242	0.924856			NPTN	0.663821	2.26258			MAP9	5.21002	3.78581
	AC009148.1	-1.45611	0.988168			TNRC6C	-0.30043	1.23225			LCMT1	0.412496	0.924643			FANCA	-1.01848	2.25893			LINC02154	2.6392	3.78514
	EFCAB2	-0.37849	0.987858			EDA	-0.94431	1.23209			SLC25A30-AS1	1.15897	0.924476			LYPD1	-1.76665	2.25825			PARP3	0.80183	3.78137
	KRI1	0.251752	0.987558			AL157896.1	3.04636	1.23208			IPO7	-0.378485	0.924473			CD28	2.6749	2.25807			LYSMD4	0.502769	3.78046
	SLC26A4	-0.98195	0.987268			DISP1	0.44861	1.23051			METRNL	0.441144	0.924349			PKIG	1.28173	2.25767			CBR4	-0.4634	3.78034
	AC018552.3	-2.93044	0.987216			ST5	1.11133	1.23012			U2SURP	-0.312383	0.923751			MIR4435-2HG	-0.56853	2.25757			B4GALT5	0.792571	3.78034
	TMEM155	2.8454	0.987181			AC055839.1	-3.46605	1.22997			PHACTR4	-0.24236	0.923407			CGAS	1.04581	2.25651			FAM49A	-0.71367	3.77882
	AL137784.1	-1.19971	0.986616			SEC23B	0.419961	1.2296			MAP3K20	-0.36347	0.923355			CTBP2P8	1.80838	2.25515			GPR137B	1.05412	3.77874
	DPYSL3	0.388158	0.986614			CARD19	-0.36661	1.22955			TCEA2	0.410225	0.923337			SLC25A30	-0.51629	2.25484			FMNL3	1.24078	3.77872
	LINC00680	-0.32328	0.986605			AC009078.2	-2.65479	1.22954			LFNG	-0.61338	0.923226			GMNN	-1.33446	2.25373			SUPT16H	-0.62853	3.77702
	SNCA	-0.30927	0.98629			RASGRF2	1.6117	1.22954			LINC02298	0.828863	0.92322			TMTC2	0.979113	2.25355			MRPS26	-0.81026	3.77667
	ZC2HC1A	-0.24507	0.986201			PBX1	-0.94582	1.22919			FLOT2	0.375129	0.923093			TANK	0.558612	2.25327			RMI1	-0.6537	3.77663
	SNRPB	0.249088	0.986057			NUBP1	0.321287	1.22893			SUCLA2-AS1	-1.42385	0.923054			SLC25A21	-0.91304	2.25214			TRAM2	-0.80592	3.77372
	AC010531.6	1.81942	0.985574			MREG	0.430298	1.22868			AC103591.4	0.397373	0.922912			RPUSD1	-0.55725	2.25068			GGT8P	-4.51278	3.77369
	ZKSCAN3	-0.36963	0.985323			AC006547.1	0.377948	1.22853			AC008481.2	2.53494	0.922899			PPP1R3C	-1.74325	2.25064			AASDHPPT	-0.57135	3.77291
	ZNF251	-0.39977	0.984439			SMAD3	0.699219	1.22765			KCNJ12	0.798294	0.922721			BTF3L4	-0.56199	2.24841			ADAT2	-0.91341	3.76754
	USP38	0.372073	0.984142			CAB39	0.592684	1.22765			PRELP	1.0178	0.92265			LMNA	-0.75665	2.24682			GPSM3	0.507876	3.7671
	TTC3	-0.13631	0.984106			AC010401.1	2.72778	1.22717			RSBN1	-0.299908	0.922462			TSPAN13	1.47415	2.24485			FKRP	0.537026	3.76696
	SMIM18	1.38683	0.983729			RPSAP52	0.567896	1.22497			JMJD8	-0.27223	0.922325			RF02038	1.7122	2.24458			PEG10	1.29185	3.76653
	IRS1	1.23379	0.983642			COL3A1	-0.9083	1.22495			MIR3619	-2.29122	0.922256			AL359752.1	1.60071	2.24411			CANT1	0.680901	3.76399
	SYNJ1	-0.2059	0.983214			SLC2A3	0.28126	1.22488			HMGB2	-0.55267	0.922141			FANCG	-0.8386	2.24347			SYVN1	0.744359	3.76325
	AL049569.1	1.49826	0.983096			YIPF1	0.449932	1.22472			MAP2K2	0.495821	0.921887			SPOPL	-0.42685	2.24306			ANAPC5	-0.43189	3.7591
	PPFIA3	0.642267	0.983091			AL121594.1	-0.82165	1.22443			THAP10	-0.36341	0.921747			EPOR	0.881141	2.24031			RRS1	-1.04044	3.75561
	AC106820.5	-2.10938	0.982846			AL590764.1	3.30047	1.22353			DNPH1	0.460777	0.921739			HMGN3	-0.84691	2.23964			TTC39A	2.72197	3.75386
	EML1	-0.3343	0.982792			CACYBP	-0.16444	1.2233			ACADM	-0.259377	0.921486			SNX5	-0.66403	2.23914			TMEM51	0.758634	3.75235
	TPMT	0.29647	0.982596			GALNT18	1.96375	1.22325			AP2S1	0.57304	0.921342			TMEM171	2.3223	2.23862			LMBRD1	0.669931	3.75206
	AC007038.1	-1.02726	0.982528			AC046176.1	0.534004	1.22324			TNRC18P1	-1.10071	0.921212			PNPLA8	0.679196	2.23815			SETX	0.728759	3.7512
	MPDZ	-0.19216	0.98209			SUPV3L1	-0.22182	1.22268			ARIH2OS	0.748916	0.921005			RNF168	-0.42835	2.23808			SENP3	-0.48631	3.75064
	MIR93	-3.41551	0.981936			SLC8A3	3.30815	1.22259			RPL32P34	3.23564	0.920617			EPHX4	2.42452	2.23806			SOX15	-1.28164	3.75032
	TMEM243	0.209824	0.981742			FDX1	0.347414	1.22249			GPR19	-0.889342	0.920572			FAM27B	-1.27102	2.23763			TLE4	0.693993	3.7469
	CETP	1.0769	0.981444			LAMC2	1.13999	1.22221			AC024361.1	0.895679	0.920452			SULT1E1	-2.47365	2.23693			NOL6	-1.14936	3.74407
	GCAT	0.291305	0.981311			EFNA5	-0.60554	1.22206			DEF8	0.258143	0.920443			CD24	-1.5387	2.23372			TSC22D4	0.531422	3.7431
	UBE2E1-AS1	1.02256	0.981185			SYNGR1	-0.52335	1.22133			CWF19L2	-0.296812	0.920436			MIR99AHG	-1.22755	2.23348			AL162727.3	4.51915	3.74288
	ULK1	-0.36112	0.980977			ZBTB12	-0.59821	1.22121			AL157827.2	-2.05502	0.9202			AIG1	0.535864	2.23323			C16orf74	-0.95285	3.74281
	PURPL	-0.88832	0.980556			STYXL1	0.289483	1.2212			AC012313.3	0.608573	0.91995			C19orf48	-1.02385	2.23305			AC007998.3	-1.4525	3.74172
	MB21D2	0.580296	0.980508			CPSF2	0.241646	1.22105			RNF151	1.44493	0.919782			IRF3	0.581517	2.23186			R3HDM1	-0.67235	3.7411
	BTBD7	-0.15935	0.980274			IFNE	-1.56911	1.22057			P3H4	0.305843	0.919704			GTPBP6	-0.28017	2.22912			AP4S1	-0.79117	3.74098
	MEX3B	0.852257	0.980212			ALMS1	0.251241	1.21989			ATOH8	0.379794	0.919263			AL354714.2	-0.8389	2.22912			DENND5B	-1.27833	3.73928
	ISG20L2	0.352987	0.979997			PALM	-1.09491	1.21965			IL10RA	2.51644	0.919107			FEN1	-1.09159	2.22907			STXBP2	0.570454	3.73775
	AL590764.1	2.93405	0.979247			SLFN13	0.616794	1.2192			AL365434.2	3.19883	0.919081			AL596244.1	-0.99582	2.22887			GLIS3	1.76033	3.73686
	DOCK11	-1.15468	0.978962			LINC00840	-0.94856	1.21912			SP110	0.36381	0.918908			AC243960.3	1.31403	2.22839			ERP44	0.863021	3.7363
	AC025569.1	-0.52252	0.978946			PRDM1	2.7595	1.21884			CPSF2	-0.206915	0.918753			MAPKAP1	-0.39176	2.22799			SH2D2A	2.93085	3.73626
	RPS6KA6	-0.7836	0.97866			SEPHS2	0.183514	1.21642			RPL22P2	2.59398	0.918476			AF127577.6	3.02521	2.22685			BCAR3	-0.95586	3.735
	RAMP2	-0.92067	0.978645			MMRN1	-0.36074	1.21562			MAPK12	0.440474	0.918473			TMEM263	-0.38107	2.22656			PRKCG	-3.65491	3.73091
	OIT3	2.29047	0.978529			CATSPERE	-0.77071	1.21467			PHETA1	0.341941	0.918462			TMEM123	-0.51266	2.22577			PSPC1	-0.77183	3.72996
	TRIM58	-3.6004	0.978494			TRDMT1	-0.40305	1.21439			SGIP1	0.690243	0.918409			PABPC4	-0.37217	2.22385			GCSAM	2.09236	3.72965
	KIAA1549	0.32227	0.977649			TFPI	-0.54105	1.21429			AL445649.1	1.3452	0.918373			FYN	0.522946	2.22264			WHAMM	0.645683	3.72595
	CASK	-0.26254	0.977413			SPTBN2	-0.32832	1.21405			SNORA9B	1.09397	0.91807			CDT1	-1.55902	2.22244			PHF8	0.498477	3.72452
	PRKY	-0.34783	0.976957			CAT	-0.63119	1.21365			NAP1L3	2.85358	0.917936			CRYBB3	1.38974	2.22222			RPS15A	-0.76848	3.72232
	ZMYND11	-0.15823	0.976683			BCL2L2-PABPN1	-1.02939	1.21355			ZNRF3	-0.298866	0.917833			LGALS8	0.380284	2.22131			DPP4	2.49464	3.72217
	TMEM17	0.432924	0.97635			STIM2	-0.30314	1.21324			SH2B3	-0.353358	0.917547			GAS2L3	-0.86202	2.22078			SLC12A5-AS1	5.90626	3.72109
	FGF12	2.11115	0.97627			SVIP	-0.33073	1.21288			UBQLN1	-0.237962	0.91738			AL049780.1	1.98192	2.22046			SEL1L	0.702098	3.71813
	NUDC	0.156134	0.975834			UST	1.72138	1.21228			AASDHPPT	-0.318046	0.91736			CYP2B7P	-3.71533	2.22017			SKA2	-0.87038	3.71692
	HSPC324	-0.45629	0.975805			BPTF	-0.26209	1.21224			AL354919.2	0.652287	0.917326			ACYP1	-1.04192	2.21965			LRP5	-1.1844	3.71536
	AL627171.2	-2.06993	0.975716			NAP1L4P1	-1.41474	1.21203			SERF1B	-0.941189	0.917308			DGKH	0.894085	2.21933			ZNF274	0.981701	3.71489
	DNAJC24	0.338057	0.975574			PA2G4P2	-1.79563	1.21173			MTPAP	-0.22874	0.917225			AC027237.3	-1.70643	2.21913			DAPK1	-0.87016	3.71399
	CSPG4P10	0.414806	0.975546			NIT2	-0.28736	1.21068			LYG1	0.733559	0.916439			ARHGEF7	0.772909	2.219			NEGR1	-1.80279	3.71355
	IL31RA	-0.62663	0.97551			ZNF485	0.733607	1.21043			TPGS1	0.727172	0.916279			OXA1L	0.289931	2.21893			LYAR	-1.12879	3.71215
	IFIT2	-0.7351	0.975496			DSE	1.16915	1.20968			AC005288.1	-0.335081	0.915806			AP001189.1	1.46469	2.21859			RPLP0P6	-0.77184	3.71199
	PDXDC1	-0.29178	0.975386			RF00019	-1.11954	1.20817			STAB1	0.340471	0.915777			AC011472.1	1.44092	2.21832			NACA	-0.62167	3.71027
	CSTF2T	0.234621	0.975167			AC002350.1	0.698271	1.20742			GSPT1	-0.30534	0.915385			RASSF8-AS1	1.04866	2.21806			LRRC32	1.19963	3.70575
	AC008132.1	2.79264	0.974767			ADD3	1.02862	1.20728			ARHGAP21	-0.401462	0.914796			BLOC1S2	-0.58432	2.21743			CDC42EP1	-0.52551	3.70468
	PSME1	0.354488	0.974697			AC011461.1	1.10814	1.20662			AL133216.2	-0.576581	0.914595			MTMR10	-0.72146	2.21596			AANAT	3.56645	3.70336
	CABP4	0.841836	0.974658			LBR	-0.19143	1.20646			RCN3	0.628302	0.914358			GLIS3	1.31976	2.21516			TIMP4	-2.71785	3.70271
	JAGN1	0.195712	0.974554			MKNK2	-0.68517	1.20623			GPBAR1	-1.35934	0.914281			IL15	2.82412	2.21453			IL16	2.79235	3.70172
	AC090559.1	0.758676	0.974248			AL589182.2	-3.08105	1.20621			OXLD1	0.494791	0.914232			CX3CL1	2.24142	2.21333			ZDHHC13	-0.77109	3.70038
	MMADHC	0.174393	0.974185			EIF4B	-0.38855	1.20571			PBXIP1	0.503926	0.913981			OPTN	0.611167	2.21192			R3HCC1L	0.503701	3.69927
	PREX2	0.519984	0.974183			AL021937.1	-3.75095	1.20561			HNRNPK	-0.176509	0.913647			NSMAF	-0.33905	2.21176			AC007879.3	2.98957	3.69897
	ETS1	1.09688	0.973906			ITGB3BP	-0.51245	1.20555			SNCG	0.614625	0.913632			GAK	0.68884	2.21176			ENPEP	4.76649	3.69834
	TMOD1	-1.6374	0.973815			NFKB2	1.2163	1.20521			CLIC2	0.965502	0.913604			SSUH2	4.1958	2.21058			MMP28	-2.71856	3.69546
	CHIC2	-0.45942	0.973758			DAB2	0.238387	1.20512			FBXO2	0.713443	0.91343			PCNT	-0.55228	2.21027			ACOD1	4.4394	3.69476
	RPLP0P2	-1.68598	0.973664			DNTTIP1	0.251209	1.20435			MTMR6	-0.338165	0.913183			RPS12P26	3.42185	2.21002			HTR7	2.24274	3.69348
	AL031705.1	2.78692	0.97328			YPEL2	0.84329	1.20374			ARL2BP	-0.511305	0.913088			SLC12A5-AS1	5.04412	2.2097			UAP1	-1.43739	3.691
	NFIB	-0.6476	0.972985			EPG5	0.279834	1.20356			WWTR1-AS1	-0.885656	0.912951			HTR7	1.88761	2.20838			DNALI1	0.811606	3.68709
	PDE3B	1.68974	0.972664			C2orf92	-0.56626	1.20326			PLOD1	0.366004	0.912851			SPRYD7	-0.62126	2.20813			ST3GAL2	0.720931	3.68693
	FAM66B	-1.54118	0.972572			EIF4BP6	-0.5545	1.2031			NAV3	-0.809897	0.912687			FAM227B	-1.06398	2.20665			PMPCB	0.381377	3.6867
	EPSTI1	-1.22828	0.972504			CDKL3	0.933589	1.20279			AC112907.3	-0.970377	0.912499			FAM172BP	1.91761	2.20617			SSTR1	-1.31079	3.6857
	EIF2S1	0.241458	0.972446			VASH1	-0.68047	1.20249			SEC22B4P	0.748904	0.912474			SPATA5	-0.87881	2.20575			SERPINB6	-0.56727	3.68497
	AC012640.5	2.50747	0.972221			MYCN	2.20405	1.20229			LINC01215	2.28245	0.912119			HBEGF	1.13022	2.20532			DGKD	3.03685	3.67978
	RPS10P5	1.64904	0.972021			LRRC66	-0.93289	1.20227			ITPKC	0.346165	0.911549			MRPS35	-0.4724	2.20532			SCARF1	1.00043	3.67791
	CNN2P9	2.91581	0.97173			AC062017.1	-2.40688	1.20198			PCID2	-0.203735	0.91147			DNAJC10	0.632867	2.20532			RNF41	-0.73072	3.67693
	SSH3	-0.31891	0.971703			SFI1	0.32322	1.20118			RRAGC	0.304262	0.911367			SLC39A8	0.734542	2.20501			SLC31A2	1.99653	3.67598
	GALNT9	0.870252	0.971339			AC040162.1	0.769976	1.20055			AC100778.3	-1.14917	0.911277			TMEM68	0.506429	2.20433			WDR43	-0.72902	3.67365
	AC116025.2	1.70638	0.970969			EHMT2-AS1	1.32207	1.20053			AC004854.2	0.727435	0.911212			ARFGEF3	-0.50777	2.20395			NT5C2	0.739408	3.67273
	PXDN	0.722966	0.970346			PILRA	-1.31754	1.2004			AC068870.2	0.529485	0.910998			DHRS7B	0.635269	2.20385			CEP128	-1.74665	3.67241
	CUL1	0.263323	0.970232			RPL7A	-0.23258	1.19888			ATP6V0E1	0.385706	0.910938			CYS1	1.50123	2.20384			SERPINA3	5.45103	3.67173
	TCTN1	-0.28146	0.969993			DPP9	0.198443	1.19849			TUBGCP3	-0.315457	0.910556			ANO8	0.72961	2.20357			SNHG12	-1.37161	3.671
	DNM3OS	-0.87469	0.969549			AC022613.1	0.959435	1.19763			ABCA17P	-1.03399	0.910477			CLCF1	1.09114	2.20325			NR2F2-AS1	-1.51771	3.67008
	AC012170.2	1.15861	0.969334			PLPPR2	-0.20473	1.1974			CACNA1H	3.24913	0.910377			KLHL5	0.810461	2.2028			RPL9P9	-0.62051	3.66883
	GRIN2C	-1.41599	0.969102			GGT7	0.727262	1.1968			ARID3A	0.487668	0.910221			ZNF528-AS1	0.743273	2.20267			FOSL2	1.03694	3.66875
	AK4P3	1.06751	0.969014			AC091057.3	2.26773	1.19655			CRAT	0.296084	0.910081			DBNDD2	1.52063	2.20203			AC243960.3	1.53638	3.6648
	SELENOM	0.613745	0.968921			AC004837.2	0.986432	1.1963			IMPG2	0.507667	0.910057			OR2A42	2.03669	2.2017			ASNSD1	-0.56209	3.66398
	AL138799.1	1.47716	0.968224			AP001767.3	-3.22542	1.1963			SBNO2	0.385246	0.909972			KANK2	1.2068	2.20137			CDKN2A	1.54007	3.6639
	UBALD2	0.391027	0.96798			ITGB1-DT	1.01077	1.19607			ASB16-AS1	0.313989	0.909665			FAM72D	-1.47748	2.20085			SMURF2	-0.94331	3.66387
	APOD	0.741673	0.967804			MIR3685	-1.38076	1.1959			IGSF9	3.30235	0.909113			AC002059.2	-3.80023	2.2007			HERC1	0.95629	3.66326
	PTP4A2P1	-1.76706	0.967281			LRP5	-0.70008	1.19566			SMG7	-0.198029	0.90854			RELN	0.856356	2.20015			BCL2L12	-0.93854	3.66049
	TIMMDC1	0.167266	0.967171			PRSS53	-0.50582	1.19529			MIR6090	-1.52664	0.907939			EIF3C	-0.95383	2.19926			PIGV	1.02466	3.65852
	ASPHD2	0.44806	0.967131			HTRA1	-0.27559	1.19493			AC011479.3	1.66821	0.907939			LMLN	0.594864	2.19914			IL17RA	0.848521	3.6551
	LINC00539	1.50585	0.966881			RNF166	-0.36095	1.19487			TMSB4X	0.278975	0.907791			BRCA1	-1.06327	2.19899			PLS1	-1.86687	3.65503
	RASGRF2-AS1	2.85637	0.966875			FARP2	0.229813	1.19456			AC025198.1	-1.00314	0.907568			SH2D3C	0.593625	2.19838			TNFSF13B	3.05139	3.6547
	QSOX2	0.303675	0.966542			PPAN	-0.39592	1.19386			PPP4R1	-0.154866	0.907452			NCAPH2	-0.74375	2.19832			MRPL19	-0.66002	3.65354
	FOXN3	-0.38897	0.966457			PCSK1	1.1797	1.19372			SSR4P1	0.548514	0.907177			RPS6KB1	-0.31668	2.19749			DGKE	-0.99936	3.65136
	POGK	0.359548	0.966433			AL162727.1	1.64934	1.19332			MIR193BHG	0.685431	0.907143			TICAM1	0.674889	2.19616			CACNA1A	1.90134	3.65111
	AL591845.1	-0.518	0.966392			XBP1	0.414001	1.19329			SNRNP200	-0.199172	0.907083			THY1	6.85062	2.19414			LINC01303	2.33964	3.65095
	CMPK2	-2.86499	0.966351			ZNF423	-0.86742	1.19323			AL031705.1	-2.41092	0.906915			PLEKHA7	-1.20944	2.19322			SLC25A28	1.35999	3.64905
	C2CD3	0.181868	0.966288			PPA2	-0.2924	1.1924			MINCR	0.81951	0.906602			COPS6	-0.75244	2.19282			CD200	2.01681	3.64734
	FAXDC2	-0.92363	0.96623			TYMS	-0.59654	1.19226			CXADR	0.355913	0.906529			RBPMS2	1.11913	2.19222			M6PR	0.416105	3.6461
	RPL22P1	-0.25139	0.966199			FAM200B	-0.26442	1.19161			AC009121.1	-1.95338	0.906398			NHP2	-0.66999	2.19157			GGT7	1.09613	3.64565
	PRMT1	0.359811	0.965831			FAM21EP	1.00174	1.19129			ZNF524	0.580354	0.906302			PIK3R4	0.533557	2.19152			NRM	-1.04849	3.64563
	NINJ1	0.740192	0.965527			AC092375.2	0.937431	1.19126			CASZ1	0.567469	0.906172			AC061999.1	2.23512	2.19143			SLC39A8	0.932358	3.64169
	AC106782.5	2.78203	0.965093			AL035448.1	-3.83396	1.19098			AP001462.1	1.45232	0.906145			KLF3	0.664925	2.19103			GPN3	-0.61474	3.64128
	MAPRE3	-0.61266	0.965089			C19orf44	-0.43086	1.19035			CENPP	-0.324297	0.905718			PABPC1	-0.40152	2.19099			USB1	0.527628	3.6385
	KLC4	-0.28664	0.964538			C11orf1	-0.71221	1.19014			NUTF2P2	3.23919	0.905441			AC069282.1	0.753472	2.19063			DALRD3	-0.67174	3.63822
	ACSM3	1.38008	0.964366			SNRNP70	-0.16708	1.19013			AL162727.2	-0.885197	0.905168			SP110	0.635225	2.19009			LINC00857	-3.06995	3.63751
	KARS	0.222644	0.96416			AC004980.1	-0.50991	1.18984			ADAMTS7P1	-2.4568	0.905086			AC092919.2	-1.81939	2.18923			TMEM206	0.574651	3.63748
	MYCBP	0.281148	0.96406			SMG1P7	-0.4678	1.18954			LTBP3	0.404874	0.904952			TEX14	2.06953	2.18868			XIAP	0.713308	3.63627
	URI1	0.295032	0.963929			IKZF5	-0.35407	1.18947			ABHD14B	0.378194	0.904782			PTGES3	-0.57029	2.18866			DCUN1D3	0.835779	3.63534
	AMH	-1.13542	0.963473			HMBS	0.329182	1.18898			AC107959.3	1.223	0.904569			ITGB1	0.753858	2.18807			CYREN	0.966712	3.63339
	SIPA1L1	0.304867	0.963421			TPBGL	1.92541	1.1889			MIR1915	2.09593	0.904481			GPR143	0.800122	2.1866			RALGAPA2	1.44174	3.63258
	C20orf96	-0.37726	0.963279			STC1	2.79621	1.18837			PLA2G15	0.41576	0.904183			SLC35C2	0.69007	2.18643			RNF122	1.42583	3.62865
	OXCT2P1	0.537841	0.963123			PHF20	0.199684	1.18756			AL118508.3	-2.71629	0.904009			GRB14	-1.2718	2.18612			RTL3	-4.54764	3.62553
	AC139795.2	-0.38742	0.963021			UEVLD	0.357662	1.18719			ZNF710	-0.480648	0.903233			NANP	-0.49173	2.18609			AL359237.1	2.66913	3.62481
	AC110285.2	-0.57835	0.962706			CD2BP2	0.249901	1.18689			LINC00315	-1.12733	0.903119			LYAR	-0.82345	2.18603			NIPA1	1.10739	3.62142
	EXOSC2	0.156069	0.96238			MAT2A	0.368044	1.18684			CHRNG	1.92291	0.903063			ARHGEF11	0.566602	2.18572			IFT172	-0.75153	3.61893
	WDR89	0.441987	0.962269			PRMT3	-0.30599	1.1862			NUDT18	0.423295	0.902949			NMNAT2	1.26232	2.18496			ATP6V0E2	-1.58325	3.61749
	TIMM8B	-0.18512	0.962257			PA2G4	-0.16135	1.18614			AC245052.2	-2.75351	0.90291			PDGFA	1.00047	2.18482			LINC01686	4.0974	3.61617
	SRGAP2D	0.57116	0.96193			AC002076.1	-3.16374	1.18568			PQLC2	0.373131	0.902609			LSM2	-0.6409	2.18371			KDM5A	0.517058	3.61479
	EPAS1	-0.5386	0.961928			FAM171A1	-0.32926	1.18527			GATD1	0.483644	0.902412			AL139353.2	1.59755	2.18329			AC112229.3	2.42942	3.61475
	TBCAP1	-0.73641	0.961805			MLYCD	0.374452	1.1852			RAD18	-0.432832	0.902252			SERINC3	0.695445	2.18302			AC008555.8	1.06997	3.61266
	ETS2	0.91394	0.961556			ZNF408	0.282229	1.18509			AL645608.1	1.81239	0.902152			UBXN2A	-0.37165	2.18298			RPS18	-0.67442	3.61241
	VMA21	0.154032	0.961552			ZNF469	0.433754	1.18424			PSME1	0.415236	0.902071			DALRD3	-0.50387	2.18218			C1orf35	-0.88964	3.61169
	UQCRBP1	-1.23338	0.96153			AP000924.1	2.82414	1.18406			AC009269.4	-1.41116	0.902035			NLE1	-0.51671	2.18183			SV2A	1.39459	3.61122
	HMGN1P8	3.41537	0.96148			ENTPD1-AS1	-0.63975	1.18351			SNAI3-AS1	0.468324	0.90193			AC027612.3	-0.83547	2.18156			ABI3	-0.71131	3.6107
	AC073052.1	1.94607	0.961354			SPRED2	0.549143	1.18263			SCN10A	-1.62502	0.901929			GPN1	-0.47496	2.17993			LINC02289	3.52854	3.60925
	FUT8	-0.25904	0.961074			NRBP1	0.152013	1.18132			LINC02345	-2.45111	0.901782			CKB	0.900936	2.17904			ZBTB43	0.600245	3.60673
	LRIF1	0.217551	0.960817			HOXA-AS2	-0.74688	1.18129			CDC27	-0.245509	0.901578			TACSTD2	1.33726	2.1773			SERTAD4-AS1	-1.36581	3.60496
	TPD52L1	-1.03373	0.960272			AC098850.3	-0.79973	1.17994			AP001775.2	2.84829	0.901501			AC105450.1	3.87108	2.17663			CTU2	-0.88642	3.60198
	PAQR6	-0.55489	0.959554			BTF3	-0.152	1.17805			ARMH1	2.50169	0.901042			HPX	0.984565	2.17647			ARHGEF2	0.617386	3.60045
	AP003119.3	-1.05053	0.959326			AC095057.3	2.51237	1.17757			TBX6	1.08283	0.900559			PEX5L	1.447	2.17636			SGK1	-1.11774	3.59906
	C14orf132	-0.93261	0.959319			OGT	-0.26243	1.17746			DNAAF5	-0.265091	0.900329			SPRY1	1.2477	2.17569			RAB12	0.449613	3.59645
	TUSC3	1.21216	0.959162			MAGED4B	1.43559	1.17736			CRYBB2	1.39577	0.900096			CDC42EP5	0.761611	2.17484			TTF2	-0.9063	3.59609
	EPB41L4A-AS1	-0.29617	0.959108			PSMD6-AS2	0.97182	1.17728			LAMB2	0.307424	0.900067			FBXO41	0.924006	2.17438			HERPUD1	0.811545	3.5944
	SLC35E1P1	1.49688	0.958897			AC093797.1	-2.14024	1.17701			LYPLA1P3	-1.10643	0.899782			AC091180.2	1.87831	2.17412			OSBPL7	-0.66165	3.59341
	AC087623.2	-0.73583	0.958079			EIF3L	-0.31509	1.17631			NUP153	-0.28678	0.89973			RAD23A	-0.35468	2.17411			PRTFDC1	-0.99686	3.59341
	RIPK2	0.540237	0.957536			AL163051.2	-1.28369	1.17573			AC011444.1	-1.55244	0.899727			HAAO	1.44427	2.17402			HEY1	3.73647	3.58906
	HDGF	0.249951	0.957431			BRPF3	0.515445	1.17544			AC009108.4	-1.79901	0.899551			RPL32	-0.55435	2.17142			POLDIP2	-0.62267	3.58805
	CTBS	-0.23166	0.957315			GATA2-AS1	-0.49435	1.17539			AC103853.2	2.84953	0.899483			TRIAP1	-0.7314	2.17137			LRCH1	1.21283	3.58749
	ST5	0.789646	0.957305			AP001469.3	-1.13862	1.17499			MT-RNR1	0.675245	0.899407			GPR108	0.52092	2.17129			AL138789.1	-4.14291	3.58746
	IL15	1.59895	0.957258			SRGAP2D	0.651437	1.17485			LRRC27	0.462054	0.899186			TGFBRAP1	-0.47236	2.16864			PHKA2	-0.79284	3.58722
	TNFRSF9	1.89584	0.957192			AL021707.3	1.4136	1.17482			SPATA41	-1.68221	0.899044			C1orf109	-0.47313	2.16846			ZBTB41	0.783933	3.58714
	SUGT1P1	-0.76482	0.956751			THEM4	-0.41615	1.17428			AC087163.3	-1.11008	0.898804			NRCAM	1.09665	2.16807			SLC26A2	-1.0176	3.58595
	DLL4	1.58428	0.95659			FAM69B	-0.4193	1.17381			AC012368.1	0.807613	0.89871			OR10G4	3.82074	2.1659			TMEM14A	-0.74254	3.58522
	FBP1	-2.76232	0.956241			ERP27	-1.03731	1.17363			FAM229B	0.467865	0.898614			TNFRSF10A	1.01502	2.16586			AIRE	4.25672	3.58429
	HEY2	-0.84485	0.955998			RBMS2P1	1.23603	1.17297			MT1L	0.76524	0.898578			ZDHHC2	-0.72786	2.16446			TBX18	-1.21018	3.58269
	GABRE	-0.60366	0.955757			AC114956.1	-3.64967	1.17217			SERPINF2	0.774645	0.898183			SCRIB	-0.43862	2.16383			MEG9	-1.29913	3.57698
	SNORA71C	1.2025	0.955562			ZNF620	0.475406	1.17171			NPDC1	0.501517	0.898181			RPL24	-0.57142	2.16332			RPSAP39	4.63711	3.57675
	TMIGD3	-1.45902	0.955538			STAG3	-0.76358	1.17159			PCSK4	0.634907	0.897855			CASD1	0.70852	2.16207			HOXA2	-1.56335	3.57638
	C1QBP	0.137699	0.955465			AC117382.1	3.6768	1.17093			SPATA5	-0.445246	0.897634			JAM3	0.78617	2.16038			LINC01239	2.4388	3.57449
	AL450992.1	-3.41027	0.954878			ST8SIA6-AS1	-2.2049	1.16984			POGK	-0.297297	0.897473			FAM189A2	0.974397	2.16018			AL713998.1	-1.87489	3.57359
	FARSA	0.216392	0.954733			RPS6KC1	0.221617	1.16925			AC020612.1	-1.61115	0.897262			ARHGAP9	1.88642	2.15995			MAX	0.626873	3.57141
	PFKFB3	0.726579	0.954712			DMTN	-0.7896	1.16909			EFEMP2	0.425583	0.897028			LBHD1	0.824039	2.15948			AC078883.1	-1.23335	3.57128
	LINC00346	0.635232	0.954101			ROPN1L	1.13066	1.16908			PGGHG	0.55724	0.896871			LAPTM5	0.90955	2.15813			LINC01539	4.96717	3.56937
	AL627230.1	1.68098	0.954097			PLEKHB2	0.294612	1.1684			AC016876.1	0.579424	0.896663			DOCK9	0.681488	2.158			RTL5	1.03137	3.56781
	CA2	2.2922	0.954095			ENTPD8	-1.2691	1.16798			PSG9	1.14806	0.896616			FAM120AOS	-0.60102	2.15745			ZNF702P	-1.12917	3.56598
	LINC02345	4.15707	0.954078			AL355001.2	0.809743	1.16781			SECTM1	0.612134	0.896192			AC011511.5	2.65076	2.15707			AFDN	1.06919	3.56479
	LDB2	-0.64623	0.953865			USP11	0.465077	1.1676			POLR2J	0.433582	0.89599			RASGRP2	1.05	2.15668			LRIF1	0.498607	3.56429
	AC005920.2	-3.42152	0.953455			SVEP1	1.06732	1.16735			AL589743.5	-2.44097	0.895963			FAM3C2	0.680749	2.15664			ARRDC2	0.803582	3.56395
	SOX13	-0.4996	0.953402			ZSCAN16	-0.50548	1.16645			FAM104A	-0.243454	0.895822			FSTL4	-2.55072	2.15655			AC073264.3	-2.96138	3.56223
	TRNP1	-0.56442	0.953182			NR1H3	-0.92106	1.16641			FAM13A	-0.334094	0.895778			LAMB1	0.459258	2.15501			FOXC2	-1.35903	3.56219
	FMO4	-0.93602	0.95261			RALGAPA2	0.797121	1.1662			BZW1	-0.285786	0.89558			C2CD6	1.94703	2.15456			STAMBP	0.39839	3.56019
	GPRC5B	0.424558	0.952474			TLE2	-0.57786	1.1661			MCRIP1	0.549343	0.895265			PHLDB1	0.921503	2.15394			RSPH3	1.2665	3.55913
	AC007191.1	-0.54688	0.952344			AC211433.1	-1.82975	1.16562			MDK	0.456298	0.895253			TGFB2-AS1	-2.96432	2.15352			PLCD4	-0.85256	3.55853
	PLEKHO1	0.54549	0.952064			FGD1	-0.22182	1.16542			AL513477.1	0.782851	0.895179			SERAC1	-0.64351	2.15323			ISL2	2.58837	3.55492
	AC083855.2	0.429034	0.95149			NDUFB6	-0.37823	1.16531			AC012184.3	-1.30784	0.894908			AL355032.1	-0.59197	2.15285			RPS17	-1.04746	3.55486
	DNER	1.1215	0.951229			ARHGAP17	-0.24428	1.16517			ZNF800	-0.217928	0.894431			OCEL1	0.571261	2.15271			EXTL3	1.04157	3.55377
	INPP5K	-0.40436	0.951048			ABR	0.217546	1.16469			AGTRAP	0.366379	0.894326			PSMD10	-0.42476	2.15171			GPRC5A	-3.14906	3.55086
	CCDC40	0.568808	0.951044			FIRRE	-1.65647	1.16412			AC110768.2	2.87437	0.894125			IMP4	-0.59641	2.15072			FIGN	-1.80898	3.54939
	ATP6V0CP3	-3.41446	0.950823			YME1L1	0.270855	1.16391			CAD	-0.338913	0.89405			MICAL3	0.874211	2.14991			INAFM2	-0.59223	3.54862
	RPS15AP1	-3.41446	0.950823			AC138207.4	-1.23898	1.16378			KCNT1	-0.922313	0.89374			TPPP3	-1.76024	2.1495			SLC43A3	0.85597	3.54637
	PMPCB	0.235797	0.950731			DGKI	-0.77703	1.16365			WDR75	-0.237135	0.893715			DCBLD2	-1.32673	2.1482			DUSP8	1.24775	3.54375
	PILRB	-0.24776	0.950627			TGIF1	0.675753	1.16356			GKAP1	0.588964	0.893635			ACP5	-1.74855	2.147			EPB41L4A-AS1	-1.00929	3.53912
	RGS7BP	-0.92717	0.950584			LRR1	-0.37137	1.16331			TAF4B	-0.496199	0.89351			AC133540.1	-3.34871	2.14696			MIR99AHG	-1.78838	3.53776
	SIMC1	0.374986	0.950482			INPP4B	-0.62524	1.16321			APOBEC3F	0.480347	0.893455			VDAC3	-0.52223	2.14685			YIPF3	0.702707	3.53575
	CEPT1	0.192216	0.950403			MAT2B	0.306003	1.16271			POLA1	-0.442485	0.892937			PLAU	0.988481	2.14622			ANKRD18B	-1.33873	3.53342
	AC018463.1	-0.77638	0.950313			TEX30	-0.35347	1.16246			RPS3AP47	0.835538	0.892826			OGG1	-0.46237	2.14615			VKORC1L1	-0.7338	3.53331
[truncated: 27,219 more rows]

## Sheet: Inflammatory Genes
MO/HCAEC		log2FoldChange	-log10Pvalue		MO/HCAEC (LPS)		log2FoldChange	-log10Pvalue		VSMC + HCAEC		log2FoldChange	-log10Pvalue		MO/VSMC + HCAEC		log2FoldChange	-log10Pvalue		MO/VSMC + HCAEC (LPS)		log2FoldChange	-log10Pvalue
	OSMR	1.06751	3.41141			TYMP	2.96363	46.5168			JAK3	1.87879	4.94335			JAK3	4.13767	37.1203			JAK3	4.93139	88.5855
	CSF2RB	0.991157	3.36236			CXCL11	5.22585	19.7244			C3	3.4777	3.44017			ICAM1	4.24211	22.3568			TLR2	8.78126	74.725
	GDF3	-2.13963	2.79639			IRF7	2.78168	16.6079			CCL23	1.11634	3.10866			CCL2	4.07027	18.3522			ICAM1	6.15588	47.2503
	JAK3	3.25568	2.61169			MYD88	1.3537	16.1095			LY96	0.715434	2.49391			CLEC4E	4.86369	13.7043			CSF2	8.89088	35.2886
	CXCR4	3.70845	2.18845			CEBPB	1.16588	14.6141			TNFSF15	1.3064	2.44424			TLR2	6.6765	12.4673			CCL2	5.74832	34.3424
	PTAFR	1.73182	2.06195			CXCL1	2.11741	13.306			CSF1	0.766402	2.3646			C3	6.17439	11.596			CCL20	7.59962	34.2136
	CCL2	2.66599	1.93862			IL15RA	1.16601	12.6916			CSF2	3.05967	2.33883			NFKB2	2.27601	10.632			BCL6	2.19307	30.6903
	GDF5	4.57829	1.92206			CXCL10	4.27479	7.88526			CXCL12	-2.15042	2.02338			CSF1	2.03736	10.6014			C3	7.3112	28.7067
	IL16	2.78326	1.80562			CXCL8	3.27165	6.92766			F3	-2.12142	1.94952			GDF6	-2.90015	10.2838			NFKB2	2.87584	28.1777
	C3AR1	-1.3275	1.74567			IL23A	2.91615	6.41508			F11R	0.508244	1.67044			CCL20	3.83756	10.2333			NFKB1	1.37319	27.2137
	GPR68	1.35423	1.6309			STAT1	2.09392	6.25631			ICAM1	1.23448	1.56074			CXCL5	3.38256	7.74345			IRF1	3.40989	25.1588
	CXCL8	0.951812	1.6146			NMI	1.43078	5.90836			ITGB2	0.93467	1.52584			GPR68	2.89892	7.56597			CLEC4E	7.78854	21.967
	LIFR	-0.22821	1.58671			CXCL16	1.06822	5.72917			CCR10	1.39872	1.52305			IRF1	1.2706	7.4176			CSF1	3.39521	20.6416
	STAT3	0.361973	1.57804			CXCL6	3.70235	5.04854			FOS	-1.12748	1.35638			BCL6	1.44557	7.28974			IRF7	3.15538	20.638
	HRH1	0.562794	1.55598			CSF3	3.74458	4.99529			TRAP1	-0.379	1.25748			CSF2	5.71102	6.98502			IL6	4.7425	19.1058
	CSF3	1.62872	1.55449			IL6	2.70928	4.86637			GDF5	1.20228	1.25105			IL6	2.15571	6.30698			IL6	4.7425	19.1058
	F3	2.99009	1.40588			CSF2RB	1.81052	4.72867			LTA	-2.42836	1.24525			IL6	2.15571	6.30698			CD74	4.73469	19.0529
	NAMPT	0.766267	1.38389			CCR10	1.33495	4.4812			TYMP	0.886924	1.23206			CSF2RB	1.01681	5.98397			SELE	9.16609	17.8119
	ITGB2	-1.41991	1.3352			OSMR	1.35072	4.33411			MIF	1.40231	1.12566			RIPK2	0.794244	5.93591			IFNGR2	1.47969	17.3539
	CCR10	0.816183	1.32742			CCL5	2.80327	4.08809			IRF1	0.44834	1.10848			CD40	2.87791	5.85247			CX3CL1	8.94173	17.1141
	TNFSF11	6.1428	1.29944			IRF1	1.87515	3.82936			TLR6	0.477768	1.10251			OSMR	0.95256	5.53575			CSF3	7.6117	16.7877
	C3	2.72359	1.29895			PTAFR	2.80762	3.81624			IL7	1.29848	1.10113			SELE	5.16907	5.38608			CSF2RB	2.30415	16.0005
	IL21R	-1.52228	1.25931			TLR3	2.55272	3.72061			LY75	0.340818	1.10091			CSF3	4.94689	5.36428			RIPK2	2.46206	15.8044
	CXCL11	1.8715	1.24232			GDF3	-2.39209	3.48066			IFNAR2	0.387838	1.02892			F11R	1.08462	5.31809			TNFRSF9	5.35522	15.1901
	IL15RA	0.372964	1.22978			JAK3	3.90852	3.41301			NAMPT	0.421217	1.01635			SOCS1	4.31913	5.17452			CXCL5	6.44084	14.91
	CXCL1	0.64149	1.19228			CCL2	3.77576	3.31678			TNFSF10	1.19325	0.963665			TNFRSF9	2.68917	5.16504			TYMP	3.72626	14.4604
	IL23A	1.51086	1.12175			RIPK2	1.61256	3.10551			CXCL5	1.48896	0.959267			NAMPT	0.845377	5.02844			IRAK2	2.6963	13.9012
	CEBPB	0.277866	1.11854			VEGFA	-0.69329	3.01405			CXCR6	-0.907453	0.933237			PDGFB	1.95554	4.96745			IL7	3.75437	13.7485
	LAG3	-0.82338	1.09166			IL7R	0.810371	2.86623			IL10RA	2.51644	0.919107			F3	5.87106	4.14628			CCL5	6.52578	13.7069
	GREM1	1.55315	1.08321			CXCL5	4.16936	2.83528			IRF7	0.441207	0.865502			IFNAR2	1.01811	3.95784			GPR68	3.92385	13.4225
	SLCO1A2	-2.34237	1.08126			STAT3	0.576846	2.78767			NFKB2	0.350021	0.864518			FGF2	-1.94145	3.87247			LIF	3.97281	13.2604
	IL11RA	-0.34143	1.07613			GDF5	5.09811	2.76127			IL6	0.641822	0.8572			STAT6	0.53754	3.77068			CCL8	7.15315	11.9809
	TNFRSF1A	0.169228	1.07322			CSF1	1.69895	2.70221			IL6	0.641822	0.8572			IL16	2.95093	3.76946			SOCS1	4.89267	11.9564
	TLR4	-0.58502	1.06545			TLR2	5.19794	2.69191			NR3C1	-0.282159	0.842763			IRAK2	1.79765	3.74728			OSMR	1.38183	11.7646
	CXCL5	2.4977	1.06225			IL12A	1.57755	2.64057			LIFR	-0.362326	0.777539			FGF12	5.65143	3.70446			STAT3	0.87273	11.0446
	IL12A	0.886917	1.05463			IL15	2.76281	2.53106			LBP	2.0881	0.767474			LIF	2.32402	3.69878			PTGS2	3.69489	10.824
	CD40	1.17531	1.0526			GPR68	1.30911	2.44359			LIF	-0.995216	0.7646			BMP2	2.06626	3.66876			NAMPT	1.57635	10.4414
	TLR1	-0.52075	1.01662			TNFRSF1A	0.288775	2.41705			CLEC4E	1.47441	0.760067			IRF7	0.795127	3.66411			IL1A	2.91299	10.3549
	IFNGR1	0.536903	1.007			SELE	4.50746	2.32639			CXCL16	0.648676	0.744987			PTGS2	2.10288	3.59371			TNF	6.64944	10.3168
	MYD88	0.363317	0.998102			PTPRA	0.335368	2.22268			IL2RB	2.02126	0.710757			IL6ST	1.1608	3.46748			IL23A	3.45696	10.0216
	FGF12	2.11115	0.97627			HRH1	0.726448	2.21822			CTF1	0.638116	0.706413			PARP4	-0.49846	3.39328			CXCL10	9.33714	9.85541
	IL31RA	-0.62663	0.97551			IL17RE	-1.20163	2.21673			EPHX2	0.825287	0.68579			CCL5	1.88602	3.38181			MYD88	1.43209	8.91747
	RIPK2	0.540237	0.957536			NAMPT	1.21308	2.1283			OSMR	0.413694	0.680122			NFKB1	0.698286	3.26523			PTAFR	4.37622	8.88594
	IL15	1.59895	0.957258			ICAM1	2.8251	2.07156			IL11RA	0.339273	0.675803			SOCS5	-0.5014	3.22092			STAT1	2.62202	8.82723
	TNFRSF9	1.89584	0.957192			CX3CL1	5.03724	2.05749			LTB4R	0.554585	0.668056			IFNGR1	0.92057	3.19978			GDF6	-2.92052	8.80261
	STAT1	-0.48604	0.948049			C3	3.86519	2.04251			GPR68	0.385825	0.666535			IL7	2.07082	3.19586			TNFSF10	3.33485	8.12347
	BCL6	0.720419	0.942347			CSF2	4.84689	2.00406			TGFB3	0.304703	0.640825			IFNAR1	0.818637	3.15637			CD40	3.38048	8.06092
	TLR2	3.11907	0.928533			GPC1	-0.81078	1.88714			IL13RA2	-1.28902	0.640418			IL23A	2.09094	3.10531			IL1B	5.48595	8.04919
	SELE	2.38117	0.920725			IL21R	-1.7306	1.86294			CCR4	1.07499	0.631578			GATA3	-1.83626	3.08419			F3	7.19573	7.93944
	CSF1	0.934004	0.903648			IFNGR1	0.764675	1.85427			IL21R	-0.72995	0.629293			TLR5	1.84318	3.06611			STAT6	0.74798	7.91162
	IL6	0.7221	0.88009			TGFB3	1.28296	1.73775			KITLG	-0.939889	0.627098			VEGFA	2.95052	2.99498			CXCL11	7.07113	7.27726
	IL6	0.7221	0.88009			BCL6	1.3027	1.72204			PDGFA	-0.408572	0.621673			CXCR4	4.30704	2.99221			IL6ST	1.2934	6.98996
	TGFB3	0.565414	0.86839			FLT3LG	1.45249	1.71427			EPOR	0.372145	0.610433			TNFSF15	3.24547	2.86176			IL15	4.71908	6.81118
	IL1RN	-3.84771	0.775511			LIFR	-0.24617	1.65867			IL10RB	0.703463	0.604867			CCR10	1.21984	2.80617			BMP2	2.82393	6.78822
	IL10RA	-2.1688	0.77306			IL7	1.81424	1.62972			CAST	-0.171628	0.591346			TNFSF11	9.52446	2.7828			IFNAR1	0.969603	6.78265
	CD74	1.26799	0.772658			MGLL	0.736648	1.61972			IL17RA	0.19355	0.580598			IL4R	0.82778	2.5963			IL15RA	2.13675	6.74817
	IRAK2	0.820996	0.745425			SOCS2	-1.31756	1.58082			C3AR1	0.685513	0.575985			TYMP	1.01808	2.59601			HRH1	0.750699	6.64888
	NFKB1	0.528161	0.74244			IL1RAP	0.6674	1.56221			CREBBP	-0.258734	0.563423			STAT3	0.55638	2.56924			TNFAIP6	7.73725	6.51786
	SOCS1	1.54399	0.741872			STAT6	0.278202	1.54573			TLR2	-0.987826	0.559151			IFNGR2	0.686244	2.53003			PDGFB	2.08456	6.50106
	IFNAR1	0.370506	0.721343			TNFSF10	1.44698	1.5404			TOLLIP	0.203287	0.539834			C5	-1.23699	2.49814			IL12RB1	5.47039	5.68844
	IL18RAP	-1.63889	0.713843			NFE2L1	0.229215	1.53098			CD27	0.98734	0.534361			IL17RA	0.76158	2.48291			IL4R	1.37615	5.68296
	ABCF1	0.300748	0.712448			CD74	2.66629	1.51251			NFRKB	-0.158424	0.532798			CD74	1.2641	2.45587			CCR10	1.81718	5.64431
	TNF	2.2031	0.692576			IRAK2	1.15073	1.48896			PTPRA	0.155878	0.528897			GDF3	-2.07149	2.39044			IFNGR1	1.31652	5.62409
	SCUBE2	0.801437	0.684776			F3	3.11435	1.46956			ERBB2	0.224358	0.521513			CD28	2.6749	2.25807			F11R	1.14067	5.5553
	CD27	-0.97403	0.666206			PXMP2	-0.868	1.4665			INHA	1.04842	0.520334			EPOR	0.881141	2.24031			CXCL16	2.36011	5.05795
	IL1R2	-2.80817	0.660193			CXCL12	-1.12795	1.44102			TIRAP	-0.280288	0.508328			IL15	2.82412	2.21453			TLR5	2.41268	4.96325
	IL6ST	0.509029	0.654481			NR3C1	0.422253	1.42918			GFRA1	0.976635	0.484516			CX3CL1	2.24142	2.21333			TLR3	3.63776	4.89267
	GHR	-0.67882	0.653126			SCUBE2	1.28002	1.41457			CRP	-0.920253	0.48239			PDGFA	1.00047	2.18482			IFNAR2	1.09495	4.58533
	INHBB	0.918464	0.650644			CD40	1.22095	1.3932			GATA3	-0.412831	0.472958			TLR1	0.861757	2.11519			C5	-1.8262	4.40101
	CXCL6	0.816456	0.634774			PELI1	0.343843	1.39259			LAG3	0.57674	0.435042			IL1A	1.95433	2.08036			CXCL8	3.8003	4.27634
	NFRKB	0.173367	0.63256			LAG3	-0.98481	1.38067			IFNB1	2.45042	0.430023			IL10RB	1.41514	2.02588			MUC4	2.40152	4.27046
	CCL17	2.20859	0.623101			IL16	1.65795	1.37807			CXCL1	0.699586	0.421706			IL15RA	0.680234	1.98678			CCR4	3.82993	4.26262
	CD28	1.43572	0.613553			TNFRSF9	3.29063	1.35443			IL2RG	-2.00259	0.417146			TLR4	-1.04861	1.92837			TLR7	5.65527	4.25566
	NFATC1	-0.28346	0.602259			TACR1	3.55121	1.33789			CCL5	-0.509494	0.415888			TNFSF10	1.48443	1.82533			TNFSF15	3.4686	4.13786
	TOLLIP	-0.10205	0.600243			CCL20	2.94168	1.2996			IL18	0.397984	0.414804			EDA	1.57144	1.81094			FGF12	5.65171	3.97173
	CXCL16	0.33614	0.592603			CLEC4E	4.07549	1.28163			il18	0.397984	0.414804			CXCL16	1.26869	1.79266			IL16	2.79235	3.70172
	SDCBP	-0.13111	0.577893			EDA	-0.94431	1.23209			SOCS5	-0.207424	0.399605			IL1B	4.13732	1.79037			SERPINA3	5.45103	3.67173
	NFKB2	0.744109	0.577445			NFKB2	1.2163	1.20521			IFNAR1	0.130223	0.394491			IL18	-1.34651	1.71913			IL17RA	0.848521	3.6551
	NOS2	3.17832	0.575858			NFKB1	0.763393	1.1425			TNFRSF1A	0.249188	0.391154			il18	-1.34651	1.71913			TNFSF13B	3.05139	3.6547
	MGLL	0.379514	0.573836			LTA	3.27404	1.13846			AIMP1	-0.177225	0.383371			IL1RL1	-2.27617	1.68636			STAT4	3.60002	3.45678
	FOS	0.701079	0.567918			IL18RAP	1.52301	1.08943			CKLF	-0.327876	0.380469			TGFB3	0.679392	1.66894			SERPINE1	1.02502	3.42366
	IL12RB2	-1.62819	0.559383			TNFRSF8	-2.64873	1.08002			CX3CL1	-0.71431	0.375536			SRGAP1	0.610775	1.66255			TRAP1	-0.81341	3.39966
	LTB4R	-0.1556	0.556737			SDCBP	0.151144	1.07382			CXCR3	-1.47726	0.370641			IL13RA2	3.17805	1.63903			VEGFA	3.31387	3.27197
	IKBKB	-0.16818	0.553711			GFRA1	3.07663	1.06211			IL16	-0.677636	0.367498			CCL7	3.17058	1.58998			CXCR4	4.31645	3.17976
	GFI1	1.11314	0.553709			CCL8	3.07886	1.05836			NFE2L1	0.129456	0.363542			KITLG	2.02348	1.56811			NMI	1.26298	3.08255
	TLR5	1.12796	0.553306			CXCR6	-1.56934	1.02431			IL1R2	1.96676	0.362223			SERPINE1	0.748256	1.56662			IL10RB	1.76298	3.04649
	SOCS2	-0.51758	0.547482			TNFAIP6	5.47351	0.9935			BMP3	2.39593	0.356384			PTPRA	0.380398	1.55122			CEBPB	1.10785	3.03867
	JAK2	-0.25741	0.546521			IFNGR2	0.542304	0.964667			IL1RL2	-0.552577	0.355801			IL1R1	-0.74822	1.52076			GDF3	-2.21429	3.01415
	PELI2	-0.50605	0.535147			TRAP1	-0.25442	0.95854			TLR1	0.319057	0.354963			SIVA1	-0.55406	1.52001			LTA	1.88489	2.94183
	TNFSF18	-0.57115	0.527998			PELI2	-0.75405	0.94181			FGF2	-0.341945	0.350354			INHA	1.78533	1.47233			TNFSF14	3.99052	2.87691
	ITIH4	-1.34391	0.526812			TNF	5.16687	0.931516			IL23A	0.394059	0.349368			NFE2L1	0.508773	1.39855			IL18	-1.88586	2.86648
	ICAM1	1.23038	0.524741			IFNAR1	0.40128	0.862933			CSF2RB	0.215287	0.347561			ITGB2	0.903148	1.39292			il18	-1.88586	2.86648
	IL1RL2	1.52809	0.509154			LTB4R	-0.24052	0.847667			SLCO1A2	0.785604	0.333047			SDCBP	-0.51918	1.39282			PTPRA	0.669036	2.8644
	IRF1	0.3639	0.495001			IL22RA1	3.8469	0.845853			CCL28	0.52007	0.330463			LEPR	0.422089	1.36485			TYK2	0.647025	2.83976
	CLEC4E	1.79013	0.492236			MIF	-1.16233	0.841385			CMTM2	1.67196	0.322796			TRAP1	-0.40185	1.28285			GREM1	2.66195	2.76433
	IFNGR2	0.348173	0.489441			TNFRSF11B	3.04485	0.841259			CCL21	1.40009	0.317392			LY96	0.667931	1.26976			ABCF1	0.553567	2.73121
	TFCP2	0.115171	0.483601			IL31RA	-0.65738	0.829237			STAT6	0.105285	0.317277			IL21R	-2.44216	1.26036			CCL7	3.7304	2.72584
	TNFSF15	-0.52327	0.471473			MMP25	0.664613	0.812027			GREM1	-0.660308	0.316912			HRH1	0.345909	1.20609			CD28	2.83049	2.72072
	IFNAR2	0.262616	0.468022			IL1A	1.44835	0.793591			IFNGR1	0.176629	0.312051			IL12A	-0.80193	1.18189			CD70	3.80137	2.66706
	GPI	0.114149	0.457585			TYK2	0.381089	0.792657			GLMN	-0.121081	0.309468			GREM1	2.07844	1.17957			SRGAP1	0.699148	2.58295
	IL17RE	-0.44858	0.456981			ITGB2	-0.97298	0.782779			TLR4	-0.136506	0.30677			GFRA1	1.65779	1.13928			TGFB3	1.15857	2.57633
	PROCR	-0.46956	0.447859			IFNAR2	0.4191	0.77689			IL12RB2	-0.473891	0.302484			NOS2	3.43215	1.09448			FGF2	-1.56663	2.56886
	IL1RAP	0.266988	0.444514			TLR6	0.42987	0.77222			ITIH4	0.813476	0.299751			IL2RG	2.25636	1.09121			NR3C1	0.588063	2.5285
	CX3CL1	2.35365	0.441327			ABCF1	0.31798	0.771132			STAT1	0.187935	0.298851			ABCF1	0.313116	1.06494			TNFSF11	9.01736	2.52362
	IL6R	-0.27324	0.427821			CXCR4	1.44905	0.760101			GPI	0.202348	0.297828			STAT4	2.08409	1.04807			KITLG	2.3538	2.51686
	VEGFA	-0.31953	0.420883			TPST1	0.153543	0.733671			VPS45	0.0866821	0.297797			TYK2	0.401053	1.02943			TPST1	0.618177	2.49042
	BMP1	-0.13451	0.419875			IL10RA	-2.39036	0.728217			JAK1	-0.226024	0.297078			MYD88	0.391373	1.01423			TLR4	-1.19842	2.47597
	IL7R	0.20611	0.406059			IL6ST	0.435546	0.724379			BMP1	0.114293	0.293409			CCL23	0.913182	1.00949			LEFTY1	4.15475	2.27894
	SYK	-2.48994	0.385546			IL1RN	-3.0225	0.6909			PXMP2	0.199001	0.293196			IL1RAP	0.433467	0.977855			EPOR	0.843555	2.26313
	CCL8	1.98365	0.380742			CCL7	2.36333	0.690413			IL17RB	-0.208264	0.286712			JAK1	0.432927	0.919224			CCL3	4.27243	2.25204
	CKLF	0.433226	0.371081			PF4	1.6325	0.686351			TNFSF13B	0.493259	0.284356			BMP1	0.26543	0.917137			MEFV	3.74288	2.23207
	IL1R1	-0.37885	0.357012			FGF12	1.17853	0.679928			FPR1	0.990369	0.279558			FOS	0.964845	0.888204			IL17RE	-1.08152	2.22009
	CREBBP	-0.07902	0.349715			IL4R	0.407121	0.677583			SDCBP	-0.10384	0.275587			IL12RB2	-1.20732	0.88422			IL22RA1	3.41316	2.14368
	TRAP1	0.119775	0.344459			NFATC2IP	0.167153	0.665785			SERPINE1	0.183947	0.257149			HDAC5	0.712917	0.866946			PCGF2	0.360317	2.10717
	IL17RB	0.257524	0.342685			SRGAP1	0.25549	0.663194			MGLL	-0.199804	0.25573			IL6R	0.375295	0.850182			SIVA1	-0.56964	2.10694
	EDA	-0.45961	0.339392			IL13RA2	-1.47501	0.657026			LEPR	0.190387	0.252671			TBX21	4.46029	0.848962			CXCL6	3.31658	2.0547
	MAPK8	0.146562	0.339328			TLR4	-0.41283	0.656427			MUC4	0.544667	0.24929			LAT	0.805616	0.830703			IL13RA2	3.80742	2.05131
	AIF1	-2.26866	0.335999			IL17B	-2.73993	0.637782			NFKB1	-0.10976	0.247756			LY75	0.383242	0.828946			NFE2L1	0.76021	2.02132
	FGF2	-0.34718	0.331396			CCR4	1.50385	0.616099			CEBPB	0.150392	0.243685			PXMP2	-0.43811	0.819942			IL1RAP	0.54783	2.01981
	GLMN	0.129631	0.328801			SERPINE1	0.645902	0.606326			IL12A	0.307273	0.239465			MMP25	0.826292	0.789904			GATA3	-1.6823	1.92251
	GDF6	0.732129	0.326345			CCL23	-0.59799	0.58656			IL22RA1	-1.53914	0.239077			SERPINA3	2.96857	0.786494			MMP25	1.18514	1.81463
	CD70	1.60017	0.323815			IL2RG	1.69037	0.576263			GDF3	0.244844	0.238829			MUC4	1.02009	0.783542			IL21R	-1.89333	1.80922
	CSF2	1.08387	0.316112			IL12RB1	1.67562	0.565291			TLR5	0.375771	0.235858			NFRKB	0.399394	0.769401			CCL23	-1.04567	1.77529
	MEFV	-2.40653	0.312086			CKLF	0.653661	0.542289			NMI	0.127256	0.235704			TNFRSF1B	-0.43138	0.761736			NOS2	4.03448	1.77101
	SIGLEC1	-2.40653	0.312086			TNFSF18	0.597104	0.53573			PELI2	0.211111	0.230474			FN1	0.343857	0.756344			JAK1	0.587769	1.71318
	IL1A	-0.97291	0.311274			IGSF6	0.933956	0.525022			GHR	0.299727	0.230447			PTAFR	1.03905	0.743976			IL1RL1	-2.09425	1.71043
	CCL23	-0.3414	0.306408			NFRKB	-0.11484	0.52277			GDF2	1.69147	0.228938			IGSF6	0.676841	0.720423			CRP	-2.19997	1.68316
	TNFRSF1B	-0.19765	0.303155			PTX3	0.639318	0.522466			NODAL	1.01947	0.226423			PELI2	-0.54017	0.701784			SPP1	4.29041	1.6164
	SRGAP1	0.134576	0.292961			CCL17	2.33586	0.516279			IL6R	0.155529	0.22337			IKBKB	0.182153	0.667066			INHBA	1.17474	1.61192
	PELI1	0.115377	0.291622			NFATC1	-0.21535	0.511719			NFATC2IP	-0.10659	0.221722			TNFAIP6	2.28637	0.651999			FLT3LG	1.59246	1.57169
	MIF	-0.50931	0.290939			INHA	-1.39693	0.50978			SERPINA3	1.62937	0.218691			TNFSF4	0.584858	0.631951			LEPR	0.454924	1.5682
	TYK2	0.101964	0.286788			PROCR	-0.54634	0.50031			MYD88	-0.143215	0.214889			PROCR	-0.50329	0.605665			PARP4	-0.38079	1.56815
	CCL5	0.394952	0.281679			PARP4	0.47391	0.491195			SFTPD	-0.438248	0.214794			PELI1	-0.14758	0.59354			LY75	0.593912	1.5505
	TNFRSF11B	1.43458	0.278906			MUC4	1.64961	0.490891			IL4R	0.135793	0.205484			TNF	2.5346	0.579329			PDGFA	0.773782	1.51696
	LIF	-0.81303	0.272946			LIF	-1.3361	0.484988			IL1R1	0.170608	0.204525			GHR	0.558874	0.578156			FOS	1.20706	1.51181
	CCL7	1.93906	0.270003			F11R	0.155175	0.48207			IL18RAP	-0.513982	0.203776			PTX3	-0.92929	0.573567			EDA	1.12164	1.41343
	CTF1	-0.34796	0.269637			IL11RA	-0.1705	0.444965			CCL8	1.5105	0.199745			TPST1	0.301548	0.558325			LY96	0.664701	1.40944
	INHA	-0.69885	0.265116			CXCL9	2.06921	0.427515			GPC1	0.191964	0.199475			TLR3	0.572544	0.554594			CCL17	2.73447	1.36662
	FN1	-0.21506	0.262574			C3AR1	-0.50661	0.42407			IL13	-1.48937	0.197699			IL1R2	3.21903	0.531236			HDAC5	0.901927	1.32841
	STAT4	-0.50852	0.258578			JAK1	0.302784	0.421627			TNFSF4	-0.2115	0.193426			SCUBE2	0.421831	0.531182			CXCL1	1.5399	1.25717
	NODAL	2.02244	0.253374			LBP	1.64536	0.41808			STAT4	-0.897804	0.192972			LTB4R	0.364379	0.527774			TLR1	0.643802	1.25556
	IL7	0.419096	0.252651			CCR7	2.09517	0.416761			EDA	0.203693	0.191312			TIRAP	0.237248	0.526466			IL7R	0.914588	1.1822
	IGSF6	0.549473	0.247049			TLR5	0.80471	0.410028			IL1A	0.415513	0.190732			CRP	-1.05002	0.518554			IL1R2	3.14925	1.17599
	CCL1	-1.99489	0.245766			NODAL	2.81476	0.383223			TFCP2	-0.0589841	0.188336			GLMN	0.308847	0.517571			IFNB1	3.04537	1.08496
	TNFSF14	-1.99489	0.245766			IL1RL2	1.196	0.37574			IL17B	-0.920324	0.186344			MIF	0.798621	0.515446			JAK2	0.354707	1.07424
	CCR1	-1.99489	0.245766			SIVA1	-0.11985	0.35885			MAPK8	-0.0953092	0.183873			IL22RA1	1.48447	0.515097			GFRA1	1.7025	1.07041
	SFTPD	0.582953	0.245383			CAST	0.110032	0.356036			TNFRSF1B	0.154765	0.178174			CCL28	0.751621	0.506001			ITGB2	0.822851	1.06777
	LY75	0.208814	0.244703			JAK2	0.202739	0.346886			IL4	-0.546856	0.173642			CD4	0.839966	0.467928			PROCR	-0.75541	1.04809
	PDGFB	0.55924	0.241911			GPI	-0.10091	0.34413			MMP25	0.22778	0.172659			INHBA	0.437372	0.460602			CXCL9	3.0478	1.04062
	GFRA1	1.94296	0.238651			CD27	-0.56503	0.343068			IFNGR2	0.0767608	0.166426			CCL3	2.60753	0.459317			IL2RG	1.83719	1.02791
	IL10RB	-0.35021	0.237231			TNFSF13B	0.59924	0.329615			CXCR4	-0.401041	0.162157			NFATC2IP	0.232415	0.453121			BMP1	0.285768	1.00972
	TBX21	1.92451	0.235831			BMP2	0.39708	0.328176			PDGFB	-0.17296	0.162144			SPP1	2.85932	0.451674			FPR1	2.71981	0.999195
	MSTN	-0.87996	0.229206			TLR7	2.42658	0.315649			RIPK2	0.0878934	0.162132			EPHX2	0.82474	0.440036			TBX21	4.9443	0.982096
	PCGF2	-0.10393	0.221872			ITIH4	-0.8382	0.302133			TNFRSF8	0.49332	0.157141			F8	-0.30438	0.432547			SOCS5	-0.24182	0.96554
	SIVA1	-0.06561	0.217029			PDGFA	-0.38384	0.298991			BMP2	-0.131845	0.155569			F2	0.844822	0.426849			IL10RA	2.36298	0.951374
	IRF7	-0.16045	0.212536			TIRAP	0.132261	0.287537			CX3CR1	1.13689	0.14379			MGLL	-0.3507	0.422377			CD4	-2.05568	0.947701
	CXCR6	-0.42699	0.21132			CCL26	0.995102	0.275286			IL7R	-0.179107	0.139437			CD14	-0.75675	0.410346			CKLF	-0.59528	0.907577
	CCR4	-1.17255	0.206226			IKBKB	-0.09282	0.272425			PF4	-0.419753	0.139021			CXCL11	0.886511	0.38159			PXMP2	-0.41044	0.854223
	CRP	0.785655	0.205831			GHR	0.299968	0.272285			SOCS1	0.163995	0.135458			CTF1	-0.58543	0.37992			TNFRSF1A	0.345751	0.846766
	KITLG	0.317169	0.205535			F2	-1.39087	0.258503			CXCL11	0.336471	0.129754			CCL8	2.31241	0.376044			BMP3	2.64962	0.787442
	F2	-0.921	0.199323			IL1B	0.932222	0.257676			HRH1	0.0452699	0.125647			NMI	-0.20471	0.371963			IL11RA	-0.2948	0.749786
	TNFSF8	-1.62602	0.190946			SOCS5	-0.14029	0.254247			TNFSF11	-0.979041	0.121519			CXCL10	1.11558	0.360419			NFATC1	0.201809	0.676814
	CD4	-0.70127	0.190204			IL1R1	-0.25476	0.253697			TNFSF8	-0.979041	0.121519			PCGF2	0.130167	0.34043			ADORA1	1.33786	0.659139
	CCR7	1.50715	0.189417			KITLG	-0.34273	0.25105			IL20RA	-0.979041	0.121519			SLCO1A2	0.760884	0.331105			AIMP1	-0.28185	0.63616
	CAST	-0.0561	0.180122			TNFSF15	0.352819	0.248871			CTLA4	-0.979041	0.121519			TNFRSF1A	0.182001	0.324058			FN1	0.288477	0.627976
	IL1RL1	-0.23127	0.176094			IL12RB2	-0.75917	0.246789			TBX21	-0.979041	0.121519			IL17RE	-0.28017	0.323234			IL12RB2	-0.78848	0.608106
	NOX5	-1.5042	0.174091			GDF6	0.558066	0.243245			MAL	-0.979041	0.121519			CCL24	2.1351	0.322907			LBP	1.82639	0.601044
	TLR3	-0.22314	0.173136			CCR1	-1.87897	0.228751			IL1RL1	-0.262496	0.119994			IFNB1	2.1351	0.322907			LAT	0.598352	0.598856
	IL17B	-0.81073	0.172934			LY75	0.22398	0.228182			CCR7	0.596995	0.117885			LEFTY1	2.12201	0.31948			CCL24	2.89828	0.568706
	TNFAIP6	1.27608	0.172906			GLMN	-0.12682	0.219772			TLR3	-0.10067	0.113627			IFNLR1	-2.19103	0.318835			CCL28	0.819966	0.562041
	S100A8	-1.49046	0.172217			CREBBP	-0.07496	0.219151			SRGAP1	-0.0600696	0.111554			CCL26	-1.16669	0.318697			VPS45	-0.16739	0.544627
	IL9R	1.38312	0.169164			HDAC5	0.198838	0.217485			SOCS2	-0.263233	0.106487			CD70	1.34607	0.309069			F8	-0.3821	0.515251
	NR3C1	0.059837	0.168857			MEFV	-1.57146	0.205588			JAK2	-0.0583293	0.105857			IL1RL2	-0.54426	0.305211			EPHX2	0.71484	0.508669
	IL5	1.41852	0.162741			CD4	-0.89244	0.204957			F2	-0.344304	0.103038			CCR9	2.06089	0.293181			TOLLIP	0.185845	0.502589
	EPOR	0.128334	0.159899			FOS	-0.27581	0.20414			CD74	0.148848	0.102257			FLT3LG	-0.73044	0.270033			TNFRSF1B	0.299257	0.478331
	GPC1	-0.13366	0.158282			CD14	-0.24498	0.201946			INHBB	0.340519	0.0983534			TFCP2	-0.09869	0.262041			IL1R1	-0.33245	0.429455
	CD86	1.37886	0.157409			AIF1	-1.45722	0.200456			IFNLR1	-0.587332	0.0976221			TNFSF13B	0.405972	0.24763			SCUBE2	0.325561	0.42809
	AHSG	1.37886	0.157409			YARS	0.127999	0.188646			NFATC1	0.0551212	0.0934913			IL10RA	1.36681	0.239081			TNFSF18	0.571619	0.425259
	LTA	1.34695	0.153173			PDGFB	0.347656	0.188567			IRAK2	-0.099601	0.0910393			MEFV	1.7451	0.237391			NFATC2IP	0.228721	0.403019
	CCL25	1.31062	0.148416			KNG1	1.51586	0.17544			F8	-0.085435	0.09058			LTA	-0.52372	0.230589			SERPINA1	2.34867	0.385715
	CXCR3	1.31062	0.148416			TNFSF8	-1.50691	0.174767			CXCL8	0.228668	0.0890592			IL12RB1	1.30326	0.227105			GPC1	-0.35228	0.378385
	PTGS2	-0.37895	0.147402			IL2RB	1.50868	0.174446			CCL20	-0.169708	0.0847646			CXCR6	-0.31952	0.225836			CD27	0.534234	0.359303
	FLT3LG	-0.41462	0.146884			AIMP1	-0.09515	0.174236			BCL6	0.0551916	0.0822285			CAST	-0.08571	0.221205			TMED1	0.185966	0.339685
	TNFRSF8	-0.45754	0.145333			CXCR3	1.50095	0.173386			IL31RA	-0.104003	0.0814381			FPR1	0.842174	0.209964			ITIH4	0.759462	0.317619
	IL4	-1.13069	0.143463			CD80	1.50095	0.173386			FN1	0.0559978	0.0774222			IL13	-1.55125	0.206496			IL18RAP	0.621184	0.312242
	LY96	-0.11717	0.140873			SERPINA3	1.50095	0.173386			GDF6	-0.0657741	0.0770452			ITIH4	0.530868	0.2058			LAG3	-0.42165	0.309747
	EPHX2	-0.50638	0.13798			IL24	1.46272	0.168233			PROCR	0.0766225	0.0766922			C3AR1	0.330319	0.199058			IL31RA	-0.38475	0.303413
	BMP2	0.171999	0.131552			LEFTY2	1.46272	0.168233			PELI1	-0.0380105	0.074179			CCL17	0.931577	0.187927			F2	-0.86882	0.293003
	F11R	0.058346	0.130576			IL1R2	-0.66173	0.165892			CXCL6	0.247232	0.071422			NODAL	0.774543	0.186329			GPI	-0.17232	0.282933
	STAT6	-0.04546	0.129687			GREM1	-0.51918	0.161818			YARS	-0.0497605	0.07124			TNFSF18	0.282306	0.177668			IGSF6	-0.40631	0.270938
	SOCS5	-0.076	0.127137			TNFSF11	1.29329	0.159962			CD4	-0.174815	0.0678802			CXCL12	0.454778	0.176731			PTX3	-0.5428	0.270757
	IL13RA2	0.365801	0.12657			CSF3R	1.29304	0.15751			CCL17	-0.498152	0.0664525			LAG3	0.261029	0.173426			PTN	-1.85375	0.261308
	INHBA	-0.16408	0.122887			SERPINA1	-1.3734	0.156752			CD70	-0.498152	0.0664525			JAK2	-0.09621	0.170043			ERBB2	-0.13837	0.260963
	NFE2L1	-0.03861	0.121082			S100A8	-1.3734	0.156752			HDAC5	-0.0880671	0.0641884			VPS45	-0.06148	0.169823			IL4	0.603184	0.25989
	CXCL10	-0.36483	0.120983			CD70	0.84925	0.14715			ADORA1	0.242704	0.0634182			YARS	0.115838	0.166268			CXCR3	-0.94042	0.257401
	CCL20	0.388691	0.119862			TNFSF14	-1.15929	0.138755			IL1RAP	0.0461232	0.0629032			GFI1	-0.37289	0.166221			NFRKB	0.181943	0.254903
	TLR9	0.599159	0.11768			CCL1	-1.15917	0.13817			MSTN	0.30353	0.0621923			PTN	-0.82211	0.164568			IL17RB	0.145168	0.252081
	MUC4	-0.7837	0.114967			CRP	0.554871	0.136248			VEGFA	-0.0404675	0.060348			CCL27	1.25987	0.161032			SOCS2	-0.5939	0.251019
	CXCL12	0.235746	0.111103			LY96	0.105825	0.136179			INHBA	-0.0460393	0.0592331			CXCL9	1.25987	0.161032			IL1RL2	-0.41977	0.238596
	NFATC2IP	0.03436	0.110404			CTF1	0.171647	0.123702			CD40	-0.074385	0.0589971			IL24	1.25987	0.161032			GLMN	0.178534	0.233499
	IL17RA	0.080633	0.107123			SFTPD	0.299314	0.121393			CCL26	0.255609	0.0583771			EPO	1.25987	0.161032			EPO	1.6842	0.227904
	IL2RG	0.485858	0.102352			IL1RL1	0.158038	0.121149			TNFAIP6	-0.498149	0.0583223			TNFSF14	1.25987	0.161032			SAA4	1.63788	0.220331
	TPST1	-0.03339	0.101142			CCL28	0.193457	0.120257			LAT	0.0865305	0.0573025			IL9R	1.25987	0.161032			TNFRSF8	-0.68927	0.218353
	TNFSF10	0.191729	0.09663			INHBB	-0.24988	0.117908			ABCF1	0.0276485	0.0571456			SERPINA1	1.25987	0.161032			TLR6	0.147619	0.214985
	AIMP1	0.053109	0.088124			IL17RA	0.082279	0.109923			C5	-0.0642719	0.056651			AIF1	1.25987	0.161032			TIRAP	0.09453	0.197487
	FPR1	-0.57418	0.087069			SOCS1	0.233233	0.109017			PTN	-0.340803	0.0540159			PROK2	1.25987	0.161032			PELI2	-0.2417	0.195408
	YARS	0.051105	0.085553			PCGF2	-0.0523	0.101862			IL15RA	0.0297698	0.0539327			S100A8	1.25987	0.161032			IL20RA	0.823451	0.193088
	C5	0.166242	0.085458			FPR1	0.509266	0.098958			PTAFR	-0.174076	0.0538046			TLR7	1.25987	0.161032			IKBKB	-0.06301	0.192723
	SERPINA1	-0.76912	0.082284			MSTN	-0.46969	0.097859			IL6ST	0.0525519	0.0520994			TLR8	1.25987	0.161032			IL17B	-0.88087	0.187929
	IL4R	-0.05665	0.081935			CCL21	0.466955	0.095475			STAT3	0.0249623	0.0503112			TLR9	1.25987	0.161032			IL13	-1.42307	0.187374
	TNFSF4	-0.11828	0.081804			TLR9	0.420885	0.095258			CXCL10	-0.182768	0.0477421			CXCL8	0.402186	0.158146			IL12A	-0.21092	0.184792
	TIRAP	-0.04467	0.077836			C5	-0.1234	0.091866			FGF12	-0.139039	0.0425567			MSTN	-0.99169	0.157948			SLCO1A2	-0.56404	0.175404
	VPS45	-0.04096	0.075596			TFCP2	-0.03496	0.091787			TYK2	0.0214942	0.0414552			TNFRSF8	-0.56328	0.157829			NODAL	0.813826	0.17495
	TMED1	-0.05574	0.074109			MAPK8	0.057824	0.087993			FLT3LG	0.111761	0.0388489			CEBPB	0.119157	0.157084			CREBBP	0.068494	0.168637
	TNFSF13B	0.153865	0.07082			TMED1	0.066134	0.087968			TNFRSF9	-0.0985493	0.0382555			PPBP	1.08273	0.141401			INHA	0.435703	0.16569
	PXMP2	-0.08098	0.068586			PF4V1	0.741389	0.079071			PTGS2	0.0830896	0.035163			LIFR	0.110842	0.136524			MGLL	0.118048	0.154142
	LEPR	-0.11014	0.067866			TLR1	0.061038	0.075657			IKBKB	-0.0127029	0.0286774			SOCS2	0.324364	0.136336			CCL1	1.19363	0.151997
	HDAC5	-0.06295	0.063196			IL10RB	0.108813	0.073829			TNFSF18	0.0324692	0.0282208			CD27	0.282223	0.135391			IL24	1.19363	0.151997
	ERBB2	-0.08834	0.063175			FGF2	-0.08825	0.073067			IL17RE	0.0380766	0.0267058			TOLLIP	-0.06576	0.132228			CX3CR1	1.19363	0.151997
	TACR1	0.420202	0.06224			TOLLIP	0.0174	0.067003			PTX3	-0.0302065	0.0234593			CKLF	0.133678	0.132156			CXCR2	1.19363	0.151997
	IL12RB1	-0.54655	0.062139			IL17RB	0.061174	0.066174			CD14	0.0489478	0.0231053			TNFSF8	-1.04842	0.1307			IL9R	1.19363	0.151997
	F8	-0.0703	0.05789			CD28	0.215655	0.065484			PARP4	0.0107423	0.0227758			NOX5	-1.04842	0.1307			CD80	1.19363	0.151997
	LAT	-0.07765	0.05195			SLCO1A2	-0.2198	0.059288			IL15	-0.102971	0.0210187			CTLA4	-1.04842	0.1307			TLR9	1.19363	0.151997
	CD14	0.104004	0.050989			TNFSF4	-0.08678	0.057748			IGSF6	0.033376	0.0208761			CXCR3	0.435336	0.120288			CCR9	1.18671	0.150987
	CCL21	-0.33006	0.049765			INHBA	0.092167	0.053805			TPST1	0.00933126	0.0159263			STAT1	0.065558	0.109037			TFCP2	-0.04455	0.138641
	PTPRA	-0.01437	0.048423			SYK	-0.39287	0.048925			CD28	-0.0459964	0.0104728			NFATC1	-0.04689	0.100282			IL6R	-0.07698	0.134843
	IL1B	0.270289	0.042534			PTGS2	0.137338	0.047859			SCUBE2	0.0109776	0.00891383			TNFRSF11B	0.682796	0.099793			OSM	1.06085	0.134167
	NMI	0.023234	0.037369			EPHX2	-0.18514	0.045882			PPBP	0.0789231	0.00876968			SFTPD	0.185103	0.09925			MIF	-0.31933	0.130925
	IL18	0.115193	0.037165			VPS45	0.026357	0.044893			SIVA1	-0.00388049	0.00642088			FGF7	0.682796	0.098519			CXCR6	0.162376	0.120862
	il18	0.115193	0.037165			STAT4	-0.09669	0.041311			GFI1	-0.010802	0.00440882			MAPK8	0.042055	0.097089			CXCL12	-0.30134	0.116324
	CCL28	0.056717	0.032669			LAT	-0.05808	0.041172			PCGF2	0.00171311	0.00356654			IL11RA	-0.07094	0.092445			TNFSF4	0.131747	0.114658
	GATA3	0.035785	0.028752			IL6R	-0.04237	0.039221			TMED1	0.00204048	0.00277095			ADORA1	-0.30835	0.07187			NOX5	-0.92476	0.114037
	PARP4	-0.03297	0.027531			SIGLEC1	-0.32438	0.038192			NOX5	-0.0172601	0.00237422			IL17B	-0.37652	0.071617			CTLA4	-0.92476	0.114037
	SERPINE1	0.02743	0.01706			ERBB2	0.05152	0.037261			IL1B	0.0080045	0.00152693			IL20RA	-0.47135	0.067169			MAL	-0.92476	0.114037
	JAK1	0.011046	0.011058			LEPR	-0.05994	0.036463								GDF5	-0.13442	0.065464			PELI1	0.040629	0.107527
	PF4	-0.05384	0.010053			GATA3	0.044161	0.030365								IL2RB	-0.47135	0.064913			CAST	0.034744	0.101796
	MMP25	-0.01462	0.009633			FN1	0.022716	0.020085								CXCL1	-0.13505	0.06176			GFI1	0.221168	0.098383
	PDGFA	-0.0136	0.00793			TNFRSF1B	0.013286	0.017261								CXCL6	0.213775	0.061571			IL2RB	0.514374	0.094129
	PTX3	-0.01498	0.007252			F8	0.017956	0.016871								GPI	0.041896	0.061472			FGF7	0.616332	0.08941
	PF4V1	-0.0719	0.007107			BMP1	-0.0064	0.016712								ERBB2	0.038138	0.057898			MSTN	-0.48324	0.087944
	TLR6	0.004602	0.006122			IL4	-0.06298	0.012741								CCR4	0.159803	0.056119			CD14	0.21028	0.086849
	CCL26	0.025649	0.005538			EPOR	0.012979	0.012166								LBP	-0.47135	0.0548			CCL21	0.507615	0.080389
	LBP	-0.04004	0.004115			NOX5	0.073015	0.009928								MAL	-0.47135	0.0548			INHBB	-0.347	0.078834
	TYMP	0.001574	0.002157			IL18	0.017929	0.006308								TMED1	0.033944	0.047855			GHR	0.079544	0.077777
						il18	0.017929	0.006308								INHBB	-0.20299	0.045484			CCR7	-0.45143	0.069878
						CCL3	0.046262	0.00456								IL4	-0.13844	0.044427			C3AR1	-0.09898	0.064027
						CCR5	0.046262	0.00456								AIMP1	-0.02527	0.040537			PF4	0.174812	0.057007
						GFI1	0.005538	0.001729								IL18RAP	-0.09717	0.034091			IFNLR1	0.254942	0.054688
																TLR6	-0.021	0.025847			YARS	-0.04031	0.053719
																CCL21	0.105722	0.01467			CTF1	-0.0937	0.052694
																OSM	0.105726	0.011746			TNFSF8	-0.44387	0.051621
																IL17RB	-0.00826	0.011253			LTB4R	-0.03234	0.05034
																CREBBP	-0.00538	0.010605			SFTPD	-0.06373	0.034065
																GPC1	0.011595	0.010099			LIFR	0.008556	0.010381
																NR3C1	-0.00523	0.006797			SDCBP	-0.00835	0.010198
																IL7R	0.00825	0.004608			GDF5	-0.02795	0.010054
																PF4	-0.01409	0.004361			MAPK8	0.004213	0.008743
																CCR7	0.027182	0.003968			CCL26	0.026374	0.006523
																IL31RA	-0.00379	0.002425

## Sheet: Cytokine Genes
MO/HCAEC		log2FoldChange	-log10Pvalue		MO/HCAEC (LPS)		log2FoldChange	-log10Pvalue		VSMC + HCAEC		log2FoldChange	-log10Pvalue		MO/VSMC + HCAEC		log2FoldChange	-log10Pvalue		MO/VSMC + HCAEC (LPS)		log2FoldChange	-log10Pvalue
	CCL2	2.66599	1.93862			CXCL11	5.22585	19.7244			CSF1	0.766402	2.3646			ICAM1	4.24211	22.3568			ICAM1	6.15588	47.2503
	IL16	2.78326	1.80562			CXCL10	4.27479	7.88526			CSF2	3.05967	2.33883			CCL2	4.07027	18.3522			CSF2	8.89088	35.2886
	CXCL8	0.951812	1.6146			CXCL8	3.27165	6.92766			CXCL12	-2.15042	2.02338			CSF1	2.03736	10.6014			CCL2	5.74832	34.3424
	CSF3	1.62872	1.55449			CSF3	3.74458	4.99529			ICAM1	1.23448	1.56074			CCL20	3.83756	10.2333			CCL20	7.59962	34.2136
	NAMPT	0.766267	1.38389			IL6	2.70928	4.86637			CCR10	1.39872	1.52305			CXCL5	3.38256	7.74345			LTB	7.01097	32.1118
	CCR10	0.816183	1.32742			CCR10	1.33495	4.4812			LTA	-2.42836	1.24525			LTB	2.81412	7.48323			CSF1	3.39521	20.6416
	TNFSF11	6.1428	1.29944			CCL5	2.80327	4.08809			MIF	1.40231	1.12566			CSF2	5.71102	6.98502			IL6	4.7425	19.1058
	CXCL11	1.8715	1.24232			CCL2	3.77576	3.31678			IL7	1.29848	1.10113			IL6	2.15571	6.30698			CSF3	7.6117	16.7877
	CCL16	-0.88039	1.14167			VEGFA	-0.69329	3.01405			NAMPT	0.421217	1.01635			CSF3	4.94689	5.36428			CXCL5	6.44084	14.91
	LTB	2.56377	1.1402			CXCL5	4.16936	2.83528			TNFSF10	1.19325	0.963665			NAMPT	0.845377	5.02844			IL7	3.75437	13.7485
	CXCL5	2.4977	1.06225			CSF1	1.69895	2.70221			CXCL5	1.48896	0.959267			IL16	2.95093	3.76946			CCL5	6.52578	13.7069
	IL15	1.59895	0.957258			IL15	2.76281	2.53106			IL10RA	2.51644	0.919107			BMP2	2.06626	3.66876			CCL8	7.15315	11.9809
	CSF1	0.934004	0.903648			CCL16	-1.34376	2.32884			IL6	0.641822	0.8572			IL6ST	1.1608	3.46748			NAMPT	1.57635	10.4414
	IL6	0.7221	0.88009			LTB	4.6793	2.30855			IL33	1.06503	0.686733			CCL5	1.88602	3.38181			IL1A	2.91299	10.3549
	IL1RN	-3.84771	0.775511			NAMPT	1.21308	2.1283			CCR4	1.07499	0.631578			IL7	2.07082	3.19586			TNF	6.64944	10.3168
	IL10RA	-2.1688	0.77306			ICAM1	2.8251	2.07156			IL10RB	0.703463	0.604867			VEGFA	2.95052	2.99498			CXCL10	9.33714	9.85541
	TNF	2.2031	0.692576			CSF2	4.84689	2.00406			CCL16	0.565631	0.568342			CCR10	1.21984	2.80617			TNFSF10	3.33485	8.12347
	IL6ST	0.509029	0.654481			IL7	1.81424	1.62972			IL2RG	-2.00259	0.417146			TNFSF11	9.52446	2.7828			IL1B	5.48595	8.04919
	CCL17	2.20859	0.623101			TNFSF10	1.44698	1.5404			CCL5	-0.509494	0.415888			C5	-1.23699	2.49814			CXCL11	7.07113	7.27726
	ICAM1	1.23038	0.524741			CXCL12	-1.12795	1.44102			il18	0.397984	0.414804			IL15	2.82412	2.21453			CCL16	-3.05984	7.23282
	TNFSF13	-0.40093	0.511402			IL16	1.65795	1.37807			AIMP1	-0.177225	0.383371			IL1A	1.95433	2.08036			IL6ST	1.2934	6.98996
	IL6R	-0.27324	0.427821			CCL20	2.94168	1.2996			CXCR3	-1.47726	0.370641			IL10RB	1.41514	2.02588			IL15	4.71908	6.81118
	VEGFA	-0.31953	0.420883			LTA	3.27404	1.13846			IL16	-0.677636	0.367498			TNFSF10	1.48443	1.82533			BMP2	2.82393	6.78822
	CCL8	1.98365	0.380742			CCL8	3.07886	1.05836			TNFSF13B	0.493259	0.284356			IL1B	4.13732	1.79037			CCR10	1.81718	5.64431
	IL1R1	-0.37885	0.357012			TNF	5.16687	0.931516			SERPINE1	0.183947	0.257149			il18	-1.34651	1.71913			C5	-1.8262	4.40101
	CSF2	1.08387	0.316112			MIF	-1.16233	0.841385			LTB	-0.342302	0.236639			SERPINE1	0.748256	1.56662			CXCL8	3.8003	4.27634
	CCL22	-2.40653	0.312086			TNFRSF11B	3.04485	0.841259			IL6R	0.155529	0.22337			IL1R1	-0.74822	1.52076			CCR4	3.82993	4.26262
	IL1A	-0.97291	0.311274			IL1A	1.44835	0.793591			IL1R1	0.170608	0.204525			IL2RG	2.25636	1.09121			IL16	2.79235	3.70172
	MIF	-0.50931	0.290939			IL10RA	-2.39036	0.728217			CCL8	1.5105	0.199745			CCL4	3.63366	0.908107			TNFSF13B	3.05139	3.6547
	CCL5	0.394952	0.281679			IL6ST	0.435546	0.724379			IL13	-1.48937	0.197699			IL6R	0.375295	0.850182			SERPINE1	1.02502	3.42366
	TNFRSF11B	1.43458	0.278906			IL1RN	-3.0225	0.6909			TNFSF4	-0.2115	0.193426			CCL16	-0.79641	0.818141			VEGFA	3.31387	3.27197
	IL7	0.419096	0.252651			PF4	1.6325	0.686351			IL1A	0.415513	0.190732			TNFSF4	0.584858	0.631951			IL10RB	1.76298	3.04649
	CCL1	-1.99489	0.245766			IL17B	-2.73993	0.637782			IL17B	-0.920324	0.186344			TNF	2.5346	0.579329			LTA	1.88489	2.94183
	CCL4	-1.99489	0.245766			CCR4	1.50385	0.616099			IL4	-0.546856	0.173642			TNFSF13	0.27007	0.531377			TNFSF14	3.99052	2.87691
	CCR1	-1.99489	0.245766			SERPINE1	0.645902	0.606326			BMP2	-0.131845	0.155569			MIF	0.798621	0.515446			il18	-1.88586	2.86648
	TNFSF14	-1.99489	0.245766			IL2RG	1.69037	0.576263			CX3CR1	1.13689	0.14379			CCL3	2.60753	0.459317			TNFSF11	9.01736	2.52362
	IL10RB	-0.35021	0.237231			CCL17	2.33586	0.516279			PF4	-0.419753	0.139021			SPP1	2.85932	0.451674			CCL3	4.27243	2.25204
	CCR4	-1.17255	0.206226			CXCL9	2.06921	0.427515			CXCL11	0.336471	0.129754			CXCL11	0.886511	0.38159			SPP1	4.29041	1.6164
	IL17B	-0.81073	0.172934			TNFSF13B	0.59924	0.329615			TNFSF11	-0.979041	0.121519			CCL8	2.31241	0.376044			CCL4	6.4939	1.48456
	IL9R	1.38312	0.169164			BMP2	0.39708	0.328176			CXCL8	0.228668	0.0890592			CXCL10	1.11558	0.360419			CCL17	2.73447	1.36662
	IL5	1.41852	0.162741			CCL26	0.995102	0.275286			CCL20	-0.169708	0.0847646			CCL24	2.1351	0.322907			TNFSF13	0.464013	1.17898
	LTA	1.34695	0.153173			IL1B	0.932222	0.257676			CCL17	-0.498152	0.0664525			CCL26	-1.16669	0.318697			CXCL9	3.0478	1.04062
	CXCR3	1.31062	0.148416			IL1R1	-0.25476	0.253697			VEGFA	-0.0404675	0.060348			TNFSF13B	0.405972	0.24763			IL2RG	1.83719	1.02791
	IL4	-1.13069	0.143463			CCR1	-1.87897	0.228751			CCL26	0.255609	0.0583771			IL10RA	1.36681	0.239081			IL10RA	2.36298	0.951374
	BMP2	0.171999	0.131552			AIMP1	-0.09515	0.174236			C5	-0.0642719	0.056651			LTA	-0.52372	0.230589			IL33	1.24069	0.781061
	CXCL10	-0.36483	0.120983			CXCR3	1.50095	0.173386			IL6ST	0.0525519	0.0520994			IL13	-1.55125	0.206496			AIMP1	-0.28185	0.63616
	CCL20	0.388691	0.119862			TNFSF11	1.29329	0.159962			CXCL10	-0.182768	0.0477421			IL33	0.375054	0.203541			CCL24	2.89828	0.568706
	CXCL12	0.235746	0.111103			TNFSF14	-1.15929	0.138755			IL15	-0.102971	0.0210187			CCL17	0.931577	0.187927			IL1R1	-0.33245	0.429455
	IL2RG	0.485858	0.102352			CCL1	-1.15917	0.13817			TNFSF13	0.0187854	0.0143965			CXCL12	0.454778	0.176731			IL4	0.603184	0.25989
	TNFSF10	0.191729	0.09663			CCL22	-0.83912	0.103357			IL1B	0.0080045	0.00152693			CXCL9	1.25987	0.161032			CXCR3	-0.94042	0.257401
	AIMP1	0.053109	0.088124			C5	-0.1234	0.091866								IL9R	1.25987	0.161032			IL17B	-0.88087	0.187929
	C5	0.166242	0.085458			IL10RB	0.108813	0.073829								TNFSF14	1.25987	0.161032			IL13	-1.42307	0.187374
	TNFSF4	-0.11828	0.081804			IL33	-0.1368	0.066092								CXCL8	0.402186	0.158146			CCL1	1.19363	0.151997
	TNFSF13B	0.153865	0.07082			TNFSF4	-0.08678	0.057748								CXCR3	0.435336	0.120288			CX3CR1	1.19363	0.151997
	IL1B	0.270289	0.042534			CCL4	-0.42747	0.048836								TNFRSF11B	0.682796	0.099793			IL9R	1.19363	0.151997
	il18	0.115193	0.037165			IL6R	-0.04237	0.039221								IL17B	-0.37652	0.071617			IL6R	-0.07698	0.134843
	IL33	-0.04903	0.023201			IL4	-0.06298	0.012741								CCR4	0.159803	0.056119			OSM	1.06085	0.134167
	SERPINE1	0.02743	0.01706			TNFSF13	-0.01877	0.012149								IL4	-0.13844	0.044427			MIF	-0.31933	0.130925
	PF4	-0.05384	0.010053			il18	0.017929	0.006308								AIMP1	-0.02527	0.040537			CXCL12	-0.30134	0.116324
	CCL26	0.025649	0.005538			CCL3	0.046262	0.00456								OSM	0.105726	0.011746			TNFSF4	0.131747	0.114658
						CCR5	0.046262	0.00456								PF4	-0.01409	0.004361			PF4	0.174812	0.057007
																					CCL26	0.026374	0.006523

## Sheet: Transcription Factors
MO/HCAEC		log2FoldChange	-log10Pvalue		MO/HCAEC (LPS)		log2FoldChange	-log10Pvalue		VSMC + HCAEC		log2FoldChange	-log10Pvalue		MO/VSMC + HCAEC		log2FoldChange	-log10Pvalue		MO/VSMC + HCAEC (LPS)		log2FoldChange	-log10Pvalue
	SMAD9	-0.5734	1.79514			CEBPB	1.16588	14.6141			EGR1	-2.1961	3.00098			RELB	2.31708	11.3736			RELB	3.33354	31.8701
	SMAD1	1.14432	1.6775			STAT2	1.84669	9.52066			NFATC4	0.736586	1.63207			IRF1	1.2706	7.4176			NFKB1	1.37319	27.2137
	STAT3	0.361973	1.57804			STAT1	2.09392	6.25631			DR1	-0.35562	1.46151			JUNB	2.36635	6.78308			IRF1	3.40989	25.1588
	ID1	-0.78103	1.42343			IRF1	1.87515	3.82936			FOXG1	-2.09025	1.44981			ETS2	2.07628	5.69752			HIF1A	1.24202	21.9771
	JUNB	1.49601	1.35221			STAT3	0.576846	2.78767			FOS	-1.12748	1.35638			HIF1A	0.853389	4.18155			JUNB	3.34815	17.8664
	HIF1A	0.578155	1.34093			MAX	0.27248	2.66628			RELB	0.704755	1.22548			GATA2	-1.25197	3.99723			STAT5A	2.32496	13.0495
	ESR1	-1.49522	1.33992			GTF2B	0.39278	2.64432			IRF1	0.44834	1.10848			STAT6	0.53754	3.77068			STAT2	2.18897	11.0922
	STAT5A	0.798382	1.16575			RELB	1.76989	1.90886			NR3C1	-0.282159	0.842763			ETS1	2.04931	3.68408			STAT3	0.87273	11.0446
	CEBPB	0.277866	1.11854			JUND	0.317436	1.87594			MYC	-0.257921	0.822279			STAT5A	1.31957	3.35365			STAT1	2.62202	8.82723
	TGIF1	0.670827	1.0784			JUNB	1.85799	1.86967			HDAC1	0.206311	0.807257			NFKB1	0.698286	3.26523			STAT6	0.74798	7.91162
	PPARA	0.603289	1.00865			SMAD1	1.15002	1.79077			NFATC2	-0.63381	0.743646			GATA3	-1.83626	3.08419			RELA	0.400954	6.75612
	ETS1	1.09688	0.973906			HIF1A	0.799125	1.71306			RB1	-0.392206	0.718943			ID1	-0.93957	2.98258			TGIF1	1.38691	6.49847
	ETS2	0.91394	0.961556			PPARA	0.956939	1.60721			SP3	-0.324023	0.695622			STAT2	0.676477	2.88649			MYC	-0.81464	5.65064
	STAT1	-0.48604	0.948049			SMAD4	0.217196	1.55362			MEF2A	-0.446222	0.659698			YY1	-0.37369	2.7868			GATA2	-1.46595	5.49976
	ARNT	-0.18588	0.928675			STAT6	0.278202	1.54573			ATF3	-0.383978	0.637481			SMAD9	-0.49393	2.65148			ETS1	2.2788	5.43674
	MEF2C	0.870565	0.858593			ID1	-0.79298	1.50074			STAT2	0.257509	0.625833			STAT3	0.55638	2.56924			ETS2	1.97292	5.15094
	NFAT5	-0.38346	0.753213			STAT5A	1.12989	1.47965			MYOD1	-2.02899	0.573249			NFATC3	-0.57729	2.44443			E2F1	-1.82497	5.02153
	NFKB1	0.528161	0.74244			NR3C1	0.422253	1.42918			CREBBP	-0.258734	0.563423			HDAC1	0.475486	2.43288			ID1	-1.08658	4.90063
	GTF2B	0.178937	0.736441			TGIF1	0.675753	1.16356			CEBPG	-0.14757	0.549894			SP3	-0.36905	2.38789			SMAD1	1.57006	4.89988
	RELB	1.01918	0.715897			NFKB1	0.763393	1.1425			YY1	-0.131308	0.54899			CTNNB1	0.760585	2.36583			SMAD9	-0.70472	4.76939
	NFATC4	-0.23953	0.630277			E2F1	-0.43437	1.02606			TP53	0.208709	0.519516			EGR1	3.37403	2.30433			MAX	0.626873	3.57141
	NFATC1	-0.28346	0.602259			SMAD9	-0.38483	0.977738			TCF7L2	-0.15202	0.512639			TGIF1	0.850628	2.0418			STAT4	3.60002	3.45678
	CEBPA	-3.28521	0.601824			TFAP2A	2.49089	0.964989			JUND	0.241236	0.505032			FOXG1	2.49212	1.98115			ATF3	0.953897	3.17762
	HDAC1	0.201528	0.588749			PPARG	-0.44681	0.940458			ETS1	-0.518539	0.480448			SMAD1	1.03567	1.87362			CEBPB	1.10785	3.03867
	FOS	0.701079	0.567918			ETS2	0.913282	0.919089			GATA3	-0.412831	0.472958			REL	0.96526	1.87238			FOXG1	2.73254	2.89787
	PPARG	-0.39295	0.533241			ETS1	0.970452	0.900088			GTF2B	0.174602	0.468906			MYC	-0.38348	1.78974			CTNNB1	0.748929	2.84525
	IRF1	0.3639	0.495001			ATF3	0.616133	0.873147			ATF1	-0.174911	0.456206			DR1	-0.44664	1.64352			REL	1.07543	2.70811
	TCF7L2	-0.14359	0.469076			ATF2	0.23617	0.838328			SMAD5	-0.214806	0.449941			PPARG	-0.8992	1.40528			EGR1	3.4922	2.66394
	NFYB	-0.27911	0.46049			GTF2F1	0.136612	0.829311			GATA2	-0.234622	0.416569			NFYB	-0.46771	1.15294			NR3C1	0.588063	2.5285
	REL	0.395744	0.458626			ATF4	0.259392	0.788236			E2F1	0.338641	0.389566			CEBPG	-0.34504	1.08617			PPARA	1.25089	2.37948
	NFATC2	0.499113	0.447606			RELA	0.228095	0.752803			ATF2	-0.189901	0.386485			STAT4	2.08409	1.04807			GTF2B	0.576221	2.2752
	ATF2	0.12386	0.432905			GATA2	-0.5472	0.720607			ELK1	-0.206167	0.385452			TCF7L2	-0.22966	0.964184			HOXA5	-0.75385	2.17039
	GATA2	-0.40529	0.42296			FOXG1	-1.60405	0.662528			E2F6	-0.136316	0.364346			HOXA5	-0.47395	0.944662			YY1	-0.31402	2.14873
	SMAD5	0.141821	0.420894			JUN	0.288438	0.622577			HSF1	0.187321	0.340536			FOS	0.964845	0.888204			HDAC1	0.433977	2.08149
	DR1	0.093472	0.383417			CEBPA	-2.44828	0.55084			STAT5B	-0.157573	0.331391			MYOD1	-3.06648	0.847921			GATA3	-1.6823	1.92251
	CREBBP	-0.07902	0.349715			MYC	-0.23512	0.539516			SP1	-0.151213	0.323919			ATF4	-0.22411	0.816967			CEBPG	-0.37682	1.74568
	HSF1	0.07785	0.325355			REL	0.441807	0.51199			TBP	-0.0957411	0.322382			AR	-0.45233	0.792718			ARNT	0.342698	1.70238
	EGR1	0.89725	0.317419			NFATC1	-0.21535	0.511719			STAT6	0.105285	0.317277			MEF2C	0.716045	0.784417			PPARG	-1.05942	1.64763
	JUN	0.193406	0.301832			NFAT5	-0.26847	0.448062			CEBPA	1.44969	0.311129			SMAD4	-0.17975	0.781336			FOS	1.20706	1.51181
	STAT5B	0.063039	0.264914			AR	-0.28497	0.426943			SMAD4	-0.119339	0.307931			CREB1	-0.21865	0.741743			NFATC3	-0.51094	1.5086
	STAT4	-0.50852	0.258578			CEBPG	0.147468	0.42461			STAT1	0.187935	0.298851			PPARA	0.591328	0.715056			TFAP2A	2.03387	1.4297
	STAT2	-0.09532	0.25575			HOXA5	-0.40179	0.367405			JUNB	0.291487	0.294385			E2F6	-0.23395	0.690063			JUND	0.39897	1.41459
	MYB	-0.7114	0.235484			CREB1	0.197673	0.361822			CTNNB1	-0.185862	0.284481			E2F1	-0.62071	0.684453			SP3	-0.25707	1.2794
	AR	-0.16165	0.232482			TCF7L2	-0.10713	0.339975			HOXA5	0.143894	0.268875			ARNT	0.164831	0.662403			TCF7L2	-0.21789	1.11415
	CTNNB1	0.165397	0.216156			EGR1	-0.85092	0.329025			CREB1	-0.140379	0.258839			ATF1	-0.17395	0.604359			DR1	-0.29528	1.09133
	NFATC3	-0.18153	0.215663			NFATC3	-0.24072	0.301182			NFKB1	-0.10976	0.247756			ESR1	0.429374	0.537079			SP1	0.26688	1.04915
	ATF4	-0.08215	0.210303			ESR1	-0.44115	0.269286			NFATC3	-0.171612	0.245883			NFATC2	0.398417	0.484912			NFATC4	0.475064	0.896831
	TFAP2A	0.869792	0.18782			NFYB	-0.15929	0.225218			CEBPB	0.150392	0.243685			MAX	0.168609	0.483648			NFATC2	0.683185	0.894282
	ELK1	0.117048	0.173248			SMAD5	-0.0761	0.220806			NFYB	0.0960201	0.230489			SP1	0.155699	0.468203			MEF2A	0.427852	0.874739
	JUND	0.072757	0.172808			CREBBP	-0.07496	0.219151			GTF2F1	0.118648	0.219223			ATF2	-0.13469	0.465468			GTF2F1	0.255045	0.817054
	ATF3	-0.17558	0.171497			FOS	-0.27581	0.20414			STAT5A	-0.133655	0.200316			MYB	0.983531	0.406901			MYOD1	-2.94577	0.79856
	NR3C1	0.059837	0.168857			YY1	-0.05952	0.198959			STAT4	-0.897804	0.192972			NFAT5	-0.24286	0.403318			AR	-0.46646	0.73362
	PAX6	1.41852	0.162741			E2F6	0.096431	0.178518			SMAD9	-0.094299	0.188054			GTF2F1	0.127184	0.294594			MYB	1.52606	0.691622
	HOXA5	-0.16733	0.161121			HAND1	1.50868	0.174446			ARNT	0.0824394	0.185615			RB1	-0.10281	0.279722			NFATC1	0.201809	0.676814
	RB1	0.063299	0.150133			TP53	0.077182	0.172128			ESR1	-0.203434	0.138175			MEF2A	0.195582	0.277665			FOXO1	0.252904	0.638357
	GTF2F1	0.037217	0.140798			ATF1	0.055227	0.166045			FOXO1	0.087445	0.135332			GATA1	1.49612	0.276549			RB1	-0.14096	0.562647
	FOXO1	-0.09652	0.138405			NFATC4	-0.06966	0.158022			HAND1	-0.979041	0.121519			TFAP2A	0.723995	0.274148			CEBPA	2.39748	0.54324
	STAT6	-0.04546	0.129687			MEF2C	0.155226	0.139426			PAX6	-0.979041	0.121519			JUN	0.102218	0.208198			NFYB	-0.24579	0.491649
	FOXG1	-0.38935	0.122454			HDAC1	0.054432	0.120477			AR	-0.098039	0.117974			FOXO1	-0.11033	0.205452			ATF2	0.124813	0.392787
	RELA	0.043789	0.114427			SP1	0.05454	0.119157			REL	-0.139035	0.116291			ATF3	-0.14257	0.197148			NFAT5	-0.23338	0.36129
	E2F6	0.060525	0.105385			CTNNB1	0.080314	0.118586			MAX	0.0562306	0.111592			NFATC4	0.155269	0.195276			CREB1	0.116621	0.32891
	ATF1	-0.02768	0.088868			RB1	-0.03785	0.090918			RELA	0.0431893	0.111215			SMAD5	0.089394	0.189803			TBP	-0.0896	0.289683
	TP53	-0.04698	0.086014			ELK1	0.058346	0.078834			MYB	0.414049	0.100987			ELK1	-0.06639	0.173944			ELK1	0.122054	0.282817
	SP3	-0.02986	0.080536			NFATC2	0.110182	0.077931			NFATC1	0.0551212	0.0934913			CEBPB	0.119157	0.157084			STAT5B	-0.10053	0.249646
	E2F1	0.092727	0.080276			DR1	-0.02376	0.073968			JUN	-0.0373476	0.0755977			GTF2B	0.071131	0.155872			JUN	0.122276	0.239241
	SMAD4	0.017442	0.060623			MYB	-0.28122	0.070532			ATF4	-0.0315386	0.0567546			TBP	-0.05086	0.140645			MEF2C	0.247968	0.21314
	CREB1	0.037814	0.053863			MEF2A	0.027847	0.056789			STAT3	0.0249623	0.0503112			HAND1	-1.04842	0.1307			SMAD4	0.063394	0.210249
	MAX	0.017936	0.053183			HSF1	0.019597	0.054862			TFAP2A	-0.168316	0.0452314			STAT1	0.065558	0.109037			CREBBP	0.068494	0.168637
	SP1	-0.0203	0.042574			ARNT	-0.01227	0.04304			HIF1A	0.0224017	0.0397878			NFATC1	-0.04689	0.100282			ATF1	-0.06324	0.148443
	TBP	-0.01945	0.036832			STAT4	-0.09669	0.041311			SMAD1	-0.0500418	0.0390936			HNF1A	0.682796	0.099599			SMAD5	-0.07024	0.145257
	GATA3	0.035785	0.028752			SP3	0.017854	0.033938			ETS2	-0.0332099	0.0300934			CEBPA	0.682796	0.098492			HAND1	0.65283	0.125546
	YY1	-0.00922	0.026763			GATA3	0.044161	0.030365			TGIF1	-0.0169776	0.0192668			RELA	-0.01576	0.045312			HSF1	0.03776	0.122013
	CEBPG	0.005627	0.014651			STAT5B	0.010564	0.021115			ID1	-0.0133623	0.0165495			PAX6	0.105722	0.01467			ATF4	-0.03681	0.105983
	MEF2A	-0.00193	0.003067			FOXO1	0.010885	0.015255			PPARG	0.00604623	0.00890783			HSF1	0.003793	0.011916			GATA1	0.609638	0.072362
	MYC	-0.00017	0.000376			TBP	0.00516	0.008761			HNF1A	0.0789231	0.00876968			CREBBP	-0.00538	0.010605			E2F6	0.029669	0.064803
											NFAT5	-0.00151295	0.00112865			STAT5B	-0.00423	0.008146			TP53	-0.0557	0.064074
											PPARA	0.000644672	0.000341261			NR3C1	-0.00523	0.006797			ESR1	0.045282	0.034241
																JUND	-0.00222	0.003571			PAX6	0.035317	0.004771
																TP53	0.002068	0.002162
